# Supplementary material for: Data of temperature, thermal conductivity, heat production and heat flow of the southern Tan-Lu Fault Zone, East–Central China
Source: Data Brief. 2019 Aug 31;26:104459. doi: 10.1016/j.dib.2019.104459 (PMC6811900; doi:10.1016/j.dib.2019.104459)
Supplement: Multimedia component 1 [file mmc1.xlsx]

## Sheet: YC
ID	E	N	Depth	TG	TC	Heat flow	Comments	Weight
658	101°46′0″	26°37′0″		0	0	27.4	D	0
861	104°57′0″	28°41′0″	1520-2440	11.2	3	32.6	D	0
84	104°34′31″	31°44′04″	40-620	10.56	3.35	32.8	A	3
80	104°13′0″	31°15′0″	3330-3370	13.6	2.52	34.3	C	1
638	110°42′31″	30°49′18″	160-300	14.3	2.477	35.4	C	1
91	105°33′0″	31°46′0″	3900-4900	14.3	2.52	36	C	1
823	109°33′0″	27°58′0″	280-460	14.24	2.5	36.5	D	0
43	101°31′0″	26°44′0″	460-620	15.51	2.32	40.2	A	3
849	105°01′0″	28°54′0″	735-2269	14.28	2.85	40.7	D	0
968	107°51′53″	31°41′32″	3347-4599	18	2.27	41	A	3
828	111°48′18″	27°14′09″	1419-1869	19.55	2.1	41.1	D	0
855	106°01′0″	28°58′0″	30-1310	14.18	2.95	41.8	C	1
1048	113°12′46″	30°24′38″	0-436	32.7	1.28	41.9	A	3
839	106°25′0″	30°28′0″	1420-2690	14.65	2.87	42	C	1
829	111°46′0″	27°49′0″	650-1100	20.09	2.1	42.2	D	0
522	106°42′0″	31°45′0″	2574-4070	21.79	1.95	42.5	A	3
523	107°09′0″	32°09′0″	3890-5010	17.7	2.57	42.5	A	3
843	104°10′0″	31°10′58″	1000-2700	17.82	2.39	42.6	C	1
83	104°29′0″	31°25′0″	3850-4050	17	2.52	42.8	B	2
964	106°42′00″	31°45′00″	2574-4000	22	1.95	43	A	3
976	112°28′08″	30°45′16″	20-960	20.6	2.09	43	B	2
78	104°10′0″	31°11′0″	0-2800	18.12	2.42	43.9	C	1
175	117°15′04″	31°09′06″	150-440	15.89	2.78	44	C	1
81	104°21′0″	31°19′0″	3200-3950	17.5	2.52	44.1	B	2
435	114°43′42″	30°11′54″	220-620	17.1	3.4	44.5	A	3
814	105°55′0″	28°53′0″	2000-2920	15	3	45	D	0
967	107°49′36″	31°40′26″	2224-4112	18	2.48	45	A	3
969	107°52′47″	31°13′33″	2381-3861	20	2.23	45	A	3
47	101°34′0″	26°47′0″	130-340	11.04	3.53	45.6	A	3
1047	113°11′36″	30°26′13″	0-1100	35.6	1.28	45.6	A	3
433	114°25′41″	30°39′28″	50-140	27.51	1.66	45.7	B	2
974	111°50′32″	31°18′29″	2090-2900	19.7	2.32	45.8	B	2
858	105°52′0″	30°42′0″	700-1900	18.5	2.48	45.9	B	2
816	105°39′0″	28°32′0″	898-2280	16.21	2.84	46	D	0
837	104°47′0″	31°45′0″	60-1720	18.86	2.44	46	C	1
970	107°56′20″	31°18′48″	3618-4323	21	2.19	46	A	3
432	114°17′31″	30°13′16″	1260-2960	17.6	2.64	46.5	C	1
826	111°57′0″	28°46′0″	556-1256	20	2.35	47	C	1
835	105°53′0″	28°54′0″	1770-2770	15.65	3	47	C	1
973	108°00′00″	31°23′56″	4147-4744	21	2.26	47	A	3
434	114°41′55″	30°45′06″	2140-2570	25.60±0.73	1.85±0.07(8	47.3	C	1
821	111°52′59″	26°27′35″	850-1360	20.36	2.33	47.4	C	1
521	106°01′0″	31°31′0″	1500-2850	22.03	2.18	48	A	3
825	111°07′47″	27°05′44″	150-635	18.5	2.59	48	C	1
221	118°37′0″	31°40′0″	110-290	23	2.09	48.1	C	1
815	105°37′0″	28°33′0″	2250-2560	16.45	2.93	48.2	D	0
441	115°20′29″	29°57′48″	340-620	18.64±0.37	3.44±0.12(2	48.4	B	2
519	104°32′0″	31°16′0″	4215-5262	18.95	2.56	48.5	A	3
82	104°24′52″	31°34′55″	160-960	20.25	2.4	48.6	A	3
437	114°52′49″	30°08′09″	180-400	18.71	3.53	48.6	B	2
856	105°40′0″	31°17′0″	2500-2760	20.38	2.39	48.7	B	2
824	111°10′05″	27°07′38″	190-660	17.7	2.77	49	D	0
862	105°37′0″	29°04′0″	1120-1620	19.1	2.57	49.1	B	2
85	104°41′50″	31°46′41″	40-3040	19.07	2.6	49.6	B	2
438	114°53′01″	29°57′50″	350-600	19.19	3.61	49.8	B	2
965	107°09′00″	32°09′00″	3890-5010	20	2.49	50	A	3
817	112°33′47″	26°40′25″	1100-1475	20.97	2.39	50.1	D	0
854	106°26′0″	32°06′0″	2350-2748	20.6	2.44	50.3	B	2
87	104°48′0″	31°50′0″	4400-5200	16.6	3.04	50.5	C	1
169	116°58′0″	30°37′51″	200-530	17.3	2.93	50.7	B	2
757	120°12′49″	31°24′50″		0	0	51	C	1
966	107°45′27″	31°19′14″	3783-5435	22	2.31	51	A	3
972	108°02′00″	31°27′00″	1521-4678	22	2.31	51	A	3
436	114°51′46″	30°10′58″	140-360	19.69	3.37	51.2	B	2
813	105°35′0″	28°51′0″	1800-2640	17.06	3	51.2	C	1
977	112°00′13″	30°24′28″	80-3500	20.6	2.49	51.2	B	2
58	102°08′0″	27°54′0″	520-760	20.33	2.71	51.5	A	3
516	120°12′0″	31°50′0″	1340-1600	20	3.737	51.5	B	2
820	111°53′26″	26°25′06″	333-970	18.3	2.81	51.5	B	2
859	105°11′0″	28°35′0″	1320-2420	17.18	3	51.5	B	2
1042	112°41′28″	30°23′31″	0-1385	33.48	1.54	51.6	A	3
831	107°36′0″	30°40′0″	2500-4000	14.14	3.66	51.8	B	2
832	106°08′0″	30°22′0″	5530-6010	14.38	3.61	51.9	C	1
1041	112°37′02″	30°29′29″	0-2203	33.9	1.54	52.2	A	3
440	115°20′33″	30°02′13″	40-200	20.00±0.61	3.38±0.12(2	52.2	B	2
174	117°14′13″	30°26′26″	100-290	19.2	2.72	52.3	A	3
524	104°13′0″	31°14′0″	1857-2639	17.7	2.92	52.3	A	3
89	105°07′04″	31°30′49″	0-7175	21.23	2.47	52.4	C	1
818	111°53′26″	26°27′20″	447-612	20.6	2.54	52.5	C	1
53	101°59′0″	26°42′0″	280-780	20.9	2.42	52.8	A	3
168	116°55′48″	30°37′18″	400-780	21	2.51	52.8	C	1
439	114°53′23″	30°10′38″	120-540	20.36	3.34	52.9	B	2
1046	112°58′54″	30°17′01″	0-2160	29.04	1.82	52.9	A	3
233	119°35′0″	32°34′0″	1600-2000	0	0	53	C	1
1044	112°48′06″	30°24′13″	0-1755	34.6	1.54	53.3	A	3
512	119°38′0″	32°33′0″	4660-5030	30.4	2.64	53.6	B	2
1040	112°08′26″	30°13′43″	0-3304	28.36	1.9	53.9	A	3
962	106°06′22″	32°03′43″	150-5550	24	2.23	54	A	3
971	107°57′58″	31°21′38″	3488-5243	23	2.33	54	A	3
1043	112°42′27″	30°29′47″	0-1870	35.3	1.54	54.4	A	3
1068	107°30′48″	31°24′34″	0-1340	20.6	2.651	54.5	A	3
228	119°05′0″	33°07′0″	2990-3180	0	0	55	C	1
758	119°29′14″	31°45′31″	111-936	17.8	0	55	B	2
1070	107°48′51″	31°32′04″	0-1801	23.1	2.379	55	A	3
35	100°18′36″	26°55′22″	30-150	19.8	2.79	55.3	B	2
1063	104°18′18″	30°40′05″	0-3301	24	2.301	55.3	A	3
76	103°52′0″	31°04′0″	4900-5900	22	2.52	55.4	A	3
88	105°05′51″	31°16′43″	500-2620	23.57	2.35	55.4	A	3
98	107°13′23″	29°55′27″	80-4140	21.47	2.58	55.4	B	2
847	106°42′0″	29°57′0″	100-750	23.23	2.39	55.5	C	1
1069	107°35′40″	31°25′34″	0-2252	22.2	2.495	55.5	A	3
857	104°34′0″	31°16′0″	1750-4800	23.93	2.35	56.2	D	0
90	105°21′0″	32°04′0″	3700-4800	21.6	2.52	56.3	A	3
827	111°03′34″	26°55′29″	2141-2961	26.26	2.15	56.3	C	1
685	111°41′42″	30°43′27″	3329-5000	24.2	2.75	56.4	A	3
836	105°34′0″	30°40′0″	100-1468	23.1	2.44	56.4	C	1
846	104°05′26″	31°19′04″	3170-3940	17.48	3.23	56.5	B	2
52	101°58′0″	26°42′0″	280-810	21.83	2.63	56.9	A	3
243	120°23′0″	32°25′0″	2700-3100	0	0	57	C	1
963	106°20′18″	32°12′14″	1947-6006	25	2.26	57	A	3
1066	106°01′08″	31°31′23″	0-3020	22	2.588	57	A	3
74	103°24′56″	23°21′54″	40-70	21.3	2.7	57.4	C	1
853	107°58′0″	30°19′0″	3040-3698	18.69	3.07	57.4	D	0
830	105°06′0″	31°32′0″	1000-3000	23.55	2.44	57.5	C	1
844	105°08′0″	31°15′0″	300-2600	24.13	2.39	57.7	D	0
373	114°22′0″	29°01′0″	40-260	21	2.75	57.8	B	2
860	105°23′0″	28°47′0″	690-1970	20.47	2.84	58.1	D	0
1064	104°31′37″	30°55′03″	0-3280	22.4	2.606	58.3	A	3
372	115°52′0″	28°23′0″	750-1040	17.98	3.48	58.6	A	3
840	104°43′0″	29°21′0″	2200-2500	20	2.93	58.6	C	1
842	103°27′0″	30°10′0″	2600-3600	21.9	2.68	58.7	B	2
75	103°25′0″	30°04′0″	1400-3200	25.1	2.28	59.2	A	3
371	115°38′0″	29°40′0″	390-500	19.27	3.07	59.2	B	2
686	111°52′0″	30°36′0″	1700-3800	23.8	2.49	59.2	B	2
79	104°11′0″	31°14′0″	3000-4400	23.7	2.52	59.7	A	3
518	119°59′0″	31°22′0″	20-783	24	2.5	60.1	B	2
1067	106°40′18″	28°35′34″	0-3340	24.5	2.548	60.3	A	3
1045	112°51′20″	30°13′49″	0-1711	39.32	1.55	60.9	A	3
819	111°56′38″	26°25′06″	167-617	22.2	2.77	61.5	B	2
848	105°25′0″	28°33′0″	2612-2960	20.98	2.93	61.5	B	2
978	112°50′55″	30°09′24″	2160-2600	27.9	2.22	61.8	B	2
97	106°49′53″	30°33′01″	43-2933	22.04	2.82	62.2	A	3
510	119°12′0″	32°50′0″	1830-2000	32.3	2.357	62.2	B	2
841	105°41′0″	30°17′0″	1900-2400	24.2	2.57	62.2	C	1
852	107°33′0″	31°09′0″	500-1800	19.38	3.21	62.2	C	1
833	106°16′0″	30°00′0″	950-1200	25.6	2.44	62.5	B	2
834	106°36′0″	29°50′0″	480-1680	17.25	3.66	63.1	C	1
1073	106°45′29″	26°37′55″	0-2193	23	2.32	63.4	B	2
96	106°42′11″	29°57′30″	100-960	23.11	2.8	63.5	A	3
1062	103°51′43″	31°13′57″	0-4810	22.4	2.85	63.9	A	3
511	119°40′0″	32°30′0″	1958-2100	35.1	2.202	64	B	2
759	121°23′35″	31°8′17″	300-600	23.8	0	64	B	2
1065	104°56′31″	29°42′22″	0-1540	22.6	2.837	64.2	A	3
197	117°49′0″	30°52′0″	406-644	20.9	3.14	64.5	A	3
351	120°05′0″	30°49′0″	390-540	22.5	2.87	64.5	B	2
350	119°35′0″	31°03′0″	200-460	20.4	3.17	64.7	B	2
333	120°28′0″	30°38′0″	60-190	27.2	2.38	64.9	B	2
353	119°47′0″	30°04′0″	38-188	18.14	3.59	65.1	C	1
1000	119°01′00″	32°51′00″	1234.5-3550	16.6	3.95	65.5	A	3
327	119°42′0″	31°50′0″	700-1600	21.29	3.09	65.8	C	1
347	118°55′0″	29°24′0″	52-282	18.37	3.58	65.8	B	2
33	100°12′0″	25°34′0″	130-170	19.3	3.41	66	A	3
115	112°39′49″	26°58′18″	100-480	34.32	1.86	66	A	3
77	103°55′03″	24°50′10″	800-2300	15	4.38	66.2	B	2
975	112°02′35″	30°41′34″	2400-5010	25.7	2.58	66.4	B	2
54	102°00′0″	26°43′0″	360-750	24.87	2.59	66.6	A	3
838	107°36′0″	30°08′0″	1080-2980	18.21	3.66	66.6	C	1
845	107°13′0″	29°55′0″	1000-4100	20.82	3.21	66.8	B	2
851	106°23′0″	31°19′0″	1944-2260	27.53	2.43	66.9	D	0
55	102°00′0″	26°43′0″	350-560	19.84	2.99	67	A	3
61	102°09′42″	24°20′10″	100-350	16	4.18	67	A	3
380	113°48′0″	27°32′0″	40-210	17.43	3.85	67.1	B	2
1072	106°45′43″	26°37′27″	0-1922	22.42	2.32	67.2	B	2
378	115°49′0″	28°15′0″	140-280	20.33	3.28	67.3	A	3
515	119°24′0″	31°53′0″	180-520	24.5	2.298	67.3	B	2
352	120°38′0″	29°56′0″	140-410	18.44	3.66	67.5	A	3
41	101°22′39″	25°52′31″	40-490	22	3.07	67.6	A	3
48	101°36′46″	24°06′20″	90-463	22.8	2.98	68	B	2
73	103°23′28″	23°20′17″	450-744	23.5	2.93	68.8	C	1
520	105°45′0″	29°40′0″	2483-3921	33.25	2.07	68.8	A	3
514	119°13′0″	31°52′0″	730-1730	18.1	3.4	69.3	B	2
517	120°34′0″	31°49′0″	2900-3400	22.69	3.053	69.3	B	2
45	101°32′15″	25°02′06″	30-150	27.8	2.4	69.5	B	2
71	102°46′13″	24°27′21″	30-70	74.2	0.94	69.9	C	1
344	120°12′0″	30°26′0″	302-462	25.91	2.71	70.2	C	1
67	102°41′48″	25°02′43″	300-350	31.4	2.22	70.3	A	3
70	102°44′13″	25°02′26″	110-400	29	2.41	70.4	A	3
377	116°13′0″	28°16′0″	90-170	23.15	3.04	70.4	B	2
1086	118°50′19″	31°09′09″	80-220	21	3.35	70.4	B	2
850	104°24′0″	29°06′0″	2430-3400	24.33	2.92	71	C	1
335	120°22′0″	29°36′0″	181-301	16.4	4.33	71.1	B	2
62	102°13′0″	28°16′0″	200-440	17.44	4.35	71.2	A	3
92	105°35′42″	30°26′49″	80-2000	27.12	2.63	71.3	A	3
343	120°08′0″	30°25′0″	101-301	30.06	2.38	71.5	C	1
51	101°58′0″	26°12′0″	280-460	19.13	3.35	72	A	3
1191	103°41′38″	31°08′56″	400-755	21.3	3.38	72	A	3
374	117°41′0″	28°55′0″	760-940	20.94	4.4	72.2	B	2
348	118°49′0″	29°11′0″	100-240	19.93	3.64	72.6	A	3
381	113°48′0″	27°32′0″	200-320	22.39	3.98	72.6	B	2
509	119°02′0″	32°53′0″	2970-3180	28.5	2.249	72.6	A	3
44	101°32′28″	25°02′08″	50-850	26.8	2.71	72.9	A	3
340	118°34′0″	29°05′0″	93-453	27.5	2.67	73.5	C	1
93	106°07′34″	30°22′15″	0-6021	25.64	2.88	73.8	C	1
513	119°36′0″	32°29′0″	1665-2000	28.5	2.608	74.7	B	2
177	117°19′0″	31°00′0″	134-229	36.4	2.07	75.4	A	3
181	117°22′33″	31°01′0″	134-229	36.4	2.07	75.4	B	2
245	120°28′0″	32°41′0″	2351-2430	0	0	76	C	1
999	120°31′00″	32°04′00″	20-2385	29.3	2.59	76	A	3
234	119°36′0″	32°34′0″	1500-1960	0	0	77	C	1
235	119°36′0″	32°37′0″	3060-4285	0	0	77	C	1
337	118°52′0″	29°11′0″	300-470	18.71	4.13	77.3	A	3
56	102°00′0″	26°47′0″	300-390	26.52	3.17	77.9	A	3
65	102°36′44″	24°53′44″	50-280	18.2	4.26	77.9	A	3
244	120°26′0″	32°45′0″	2198-2292	0	0	78	C	1
336	119°09′0″	29°04′0″	2075-3214	27.54	2.84	78.2	B	2
176	117°19′0″	31°00′0″	100-308	41.14	1.91	78.7	A	3
180	117°22′06″	31°01′0″	100-308	41.2	1.91	78.7	C	1
69	102°42′49″	25°02′30″	80-130	24.8	3.15	79.1	A	3
379	114°59′0″	27°55′0″	382-502	28.67	2.76	79.2	A	3
376	117°26′0″	28°21′0″	220-310	27.4	2.9	79.5	A	3
1087	118°50′19″	31°09′09″	60-300	23.85	3.35	79.9	B	2
241	120°14′0″	32°45′0″	2813-3260	0	0	80	C	1
42	101°30′15″	25°02′35″	40-900	26	3.09	80.2	A	3
238	119°44′0″	32°40′0″	2879-3200	0	0	80.7	C	1
63	102°28′14″	25°10′53″	30-498	34	2.38	80.9	B	2
239	119°59′0″	32°44′0″	3000-3450	0	0	82.4	C	1
375	117°01′0″	28°55′0″	645-765	25	3.3	82.5	A	3
46	101°33′49″	25°02′25″	30-70	33.5	2.48	82.8	A	3
1085	118°50′20″	31°09′10″	90-320	24.74	3.35	82.9	B	2
242	120°22′0″	32°22′0″	1552-1833	0	0	84	C	1
229	119°14′0″	33°05′0″	2300-2500	0	0	85	C	1
60	102°09′40″	24°14′56″	30-330	20	4.27	85.8	A	3
66	102°40′27″	25°01′13″	190-480	37.8	2.29	86.6	A	3
34	100°14′37″	25°37′29″	80-870	24.1	3.61	87.5	A	3
40	101°10′0″	27°20′0″	480-850	15.08	5.92	89.3	D	0
57	102°00′0″	26°47′0″	180-420	27.33	3.62	90	A	3
59	102°09′36″	24°09′12″	40-320	27.1	3.38	92.1	A	3
68	102°41′41″	25°02′18″	40-300	45.7	2.08	95.5	A	3
64	102°30′15″	25°01′29″	460-680	16.8	5.73	96.7	A	3
36	100°20′4″	25°39′05″	40-370	22.4	4.6	103.4	A	3
72	102°47′42″	25°03′38″	100-220	23.2	4.43	107	A	3

## Sheet: NCC
ID	E	N	Depth	TG	TC	Heat flow	Comments	Weight
94	106°39′0″	35°24′0″		0	0	69	C	1
95	106°40′0″	35°24′0″		0	0	69	C	1
99	107°35′0″	37°35′0″	1310-1669	13.1	2.65	34.8	B	2
100	107°37′0″	37°34′0″	1480-1600	22.5	2.24	50.7	B	2
101	107°41′0″	36°13′0″	1227-1260	18.8	3.32	62.8	B	2
102	107°52′0″	36°06′0″	3420-4096	26.6	2.72	72.4	A	3
103	108°30′0″	34°09′0″	2100-4700	27.8	2.42	67.4	A	3
104	108°56′0″	34°18′0″	30-290	58.2	1.09	63.6	B	2
108	110°22′0″	35°29′0″	190-320	20.4	4.07	63.3	A	3
109	110°23′0″	35°30′0″	240-580	17.2	4.87	84.2	A	3
110	111°07′0″	35°32′0″	30-330	149	1.48	140	D	0
111	111°28′0″	36°02′0″	30-340	29.4	1.15	45.6	B	2
112	112°14′0″	36°02′0″	40-885	23.2	2.79	64.7	A	3
113	112°17′0″	37°42′0″	40-680	18.3	4.27	79.1	A	3
114	112°18′0″	36°02′0″	400-690	21.7	3.15	68.7	A	3
116	112°48′0″	38°57′0″	30-273	51	0.96	49.4	B	2
117	113°12′0″	33°47′0″	148-326	26.44	2.7	71.6	A	3
118	113°23′0″	33°47′0″	217-295	29.59	2.43	73.7	A	3
119	113°25′0″	33°56′0″	418-488	39.2	1.82	71.6	A	3
120	113°26′0″	33°45′0″	300-480	29.8	2.38	70.8	A	3
121	113°26′0″	33°46′0″	660-770	33.1	2.23	73.7	A	3
122	113°27′0″	33°47′0″	390-445	37.2	2.04	75.4	A	3
123	113°27′45″	33°33′15″	2360-2720	20	2.08	41.8	C	1
124	113°39′0″	32°50′0″	30-110	18.17	2.69	49	B	2
125	113°41′0″	33°51′0″	1680-3020	22.5	2.1	47.3	A	3
128	113°54′0″	33°44′0″	2660-3380	23.8	1.68	40	C	1
129	114°05′0″	34°53′0″	3040-3800	25.4	2.24	56.9	A	3
130	114°13′0″	36°57′0″	390-420	18.8	2.48	46.9	A	3
131	114°20′0″	33°55′0″	2100-3160	25.8	2.03	52.3	A	3
133	114°53′0″	35°04′0″	2400-3220	33.1	1.95	64.5	C	1
134	115°12′0″	33°55′0″	1100-2280	32.8	3.28	48.6	A	3
135	115°15′0″	33°39′0″	2200-3134	35.1	2.55	89.6	A	3
136	115°17′0″	33°41′0″	4400-5000	27	2.95	79.5	B	2
137	115°18′0″	35°24′0″	3200-4240	35.8	2.36	84.6	A	3
138	115°26′0″	40°12′0″	183-733	13.76	2.43	33.5	A	3
140	115°29′0″	35°47′0″	1470-2650	20	3.73	74.5	A	3
141	115°30′0″	35°47′0″	1600-1845	19.6	4.7	92.1	A	3
142	115°30′0″	40°41′0″	168-330	14.31	2.75	39.4	A	3
143	115°52′0″	39°01′0″	706-720	21	4.29	90	B	2
144	115°56′0″	40°21′0″	335-502	38	2.03	77	A	3
145	115°57′0″	39°44′0″	300-500	12.7	2.37	31	B	2
146	115°59′40″	32°17′38″	200-540	39.5	3.79	86.7	D	0
147	115°57′40″	32°18′11″	180-480	22.2	3.91	84	C	1
148	116°06′0″	38°43′0″	3458-4000	13	4.29	55.3	A	3
149	116°06′0″	38°58′0″	1186-1290	18.6	4.29	80	A	3
150	116°07′0″	38°15′0″	2072-2150	27.9	2.54	70.8	A	3
151	116°13′0″	38°34′0″	1980-2020	21.8	3.07	67	A	3
152	116°15′0″	40°25′0″	480-610	19.88	2.85	56.5	A	3
153	116°16′0″	39°10′0″	1317-1390	18.5	4.29	79.1	A	3
154	116°16′0″	40°24′0″	160-340	16.36	3.29	50.7	A	3
155	116°26′0″	39°55′0″	837-940	19.54	3.96	77.5	A	3
156	116°27′0″	39°55′0″	506-700	19.34	4.32	84.2	A	3
157	116°27′0″	39°55′0″	837-940	19.5	3.96	77.5	A	3
158	116°29′0″	39°55′0″	860-1030	13.7	4.43	60.7	A	3
159	116°36′0″	34°10′0″	464-694	23.27	2.27	52.8	A	3
160	116°39′0″	39°36′0″	2354-3098	18.4	2.61	48.1	A	3
161	116°41′0″	39°36′0″	1181-2500	20.3	2.61	53.2	A	3
164	116°52′35″	33°39′0″	600-900	19.6	2.51	49.4	C	1
165	116°52′34″	33°42′33″	505-605	19.1	2.51	48.1	C	1
170	116°59′0″	40°33′0″	350-430	15.3	2.52	42.3	A	3
171	116°59′0″	40°33′0″	513-580	14.8	2.55	37.7	A	3
178	117°20′0″	38°40′0″	2060-2100	37.5	3.29	105.9	C	1
179	117°21′0″	38°50′0″	2500-2680	20.5	2.48	51.1	B	2
182	117°24′0″	38°55′0″	2000-2100	19	3.32	63.2	B	2
183	117°25′0″	38°54′0″	2000-2100	19	3.24	61.5	A	3
187	117°39′0″	36°10′0″	180-210	20	2.42	48.1	B	2
188	117°40′0″	35°52′0″	645-735	16.37	2.95	48.1	A	3
190	117°41′0″	36°13′0″	320-390	21	2.39	50.2	B	2
198	117°51′0″	40°35′0″	441-620	12.68	2.39	30.1	A	3
201	118°07′0″	36°48′0″	110-210	22	2.81	62	B	2
202	118°08′0″	39°32′0″	380-440	20	3.7	74.1	A	3
203	118°09′0″	39°33′0″	380-450	11.7	4.18	46.5	B	2
205	118°11′0″	36°49′0″	200-240	28	2.3	69.1	B	2
209	118°20′0″	39°12′0″	2100-2140	20	4.94	100.1	B	2
210	118°22′0″	37°06′0″	1525-1555	53.5	1.47	79.1	A	3
211	118°24′0″	37°15′0″	1440-1520	30.6	3.33	93.8	B	2
212	118°24′0″	39°32′0″	260-290	37	1.65	69.5	C	1
213	118°25′0″	37°57′0″	1810-1835	36	1.75	63.2	A	3
214	118°25′0″	39°43′0″	450-650	15	3.23	48.6	A	3
215	118°31′0″	37°32′0″	4345-4900	22	2.6	56.9	A	3
216	118°32′0″	37°45′0″	1520-1642	57.4	1.42	82.1	A	3
217	118°32′0″	37°52′0″	2510-2705	42	1.41	59.5	A	3
218	118°33′0″	37°33′0″	1700-2000	40.5	1.89	76.6	B	2
220	118°37′0″	35°40′0″	100-300	24.5	2.81	62.4	B	2
222	118°42′0″	37°34′0″	1714-1914	28.2	2.68	75.4	A	3
223	118°43′0″	39°38′0″	400-500	29.4	2.68	79.5	A	3
224	118°48′0″	37°51′0″	2239-2391	19	3.89	73.7	A	3
226	118°52′0″	38°04′0″	2906-3620	29.3	2.29	68	A	3
246	120°28′0″	37°39′0″	403-548	49.2	1.29	61.1	A	3
247	120°44′0″	41°48′0″	729-850	42	1.7	71.2	A	3
248	121°27′0″	40°57′0″	1223-1600	41.5	1.39	57.8	A	3
249	121°28′0″	40°57′0″	1220-1610	45.2	1.39	62.8	A	3
250	121°31′0″	40°58′0″	1256-1500	38.8	1.39	54	A	3
251	121°31′0″	40°59′0″	1118-1400	50.3	1.39	69.9	A	3
252	121°32′0″	40°58′0″	1237-1600	40	1.39	55.7	A	3
253	121°33′0″	40°58′0″	1280-1668	46.4	1.39	64.5	A	3
254	121°34′0″	40°59′0″	1279-1455	50	1.39	69.5	A	3
255	121°37′0″	40°59′0″	1244-1300	42.7	1.39	59.5	A	3
256	121°38′0″	40°59′0″	1215-1844	43	1.39	59.9	A	3
257	121°39′0″	40°56′0″	2932-3550	55.6	1.21	67	A	3
259	121°45′0″	41°07′0″	1592-1800	55.1	1.39	76.6	A	3
260	121°45′0″	41°04′0″	1180-2500	46.1	1.39	62.4	A	3
261	121°46′0″	41°09′0″	748-1251	44.9	1.39	62.4	A	3
262	121°47′0″	41°00′0″	950-1850	54.5	1.39	75.8	A	3
263	121°47′0″	41°10′0″	812-1265	45.2	1.39	62.8	A	3
264	121°47′0″	41°11′0″	570-925	59.9	1.39	83.3	A	3
265	121°48′0″	41°01′0″	2640-4950	37.8	1.31	49.4	A	3
266	121°48′0″	41°09′0″	1265-1500	53.9	1.39	74.9	A	3
268	121°49′0″	41°08′0″	1241-1300	40.3	1.39	56.1	A	3
269	121°50′0″	41°09′0″	1095-1500	34.9	1.39	48.6	A	3
270	121°52′0″	41°09′0″	1350-2250	48.5	1.39	67.4	A	3
271	121°52′0″	41°10′0″	1540-2150	44.8	1.45	64.9	A	3
272	121°52′0″	41°14′0″	713-823	53.6	1.39	74.5	A	3
273	121°53′0″	41°08′0″	2260-2170	53.3	1.76	93.8	C	1
274	121°53′0″	41°08′0″	1840-2450	41.5	1.39	57.8	A	3
275	121°53′0″	41°10′0″	1570-2375	51.5	1.39	71.6	A	3
276	121°53′0″	41°10′0″	1580-2140	52.1	1.39	72.4	A	3
277	121°58′0″	41°15′0″	1213-1603	61.4	1.39	83.3	A	3
278	122°01′0″	41°07′0″	1825-2140	54.2	1.21	65.3	A	3
279	122°01′0″	41°18′0″	1089-1612	57.8	1.39	80.4	A	3
280	122°02′0″	41°00′0″	1765-1960	46	1.62	74.5	A	3
281	122°05′0″	41°12′0″	2186-3150	45.2	1.39	62.8	A	3
282	122°05′0″	41°18′0″	936-1596	51.8	1.39	77	A	3
283	122°06′0″	39°22′0″	50-180	18.05	2.72	49	B	2
284	122°08′0″	41°11′0″	1587-1880	31.3	1.39	43.5	A	3
285	122°12′0″	40°58′0″	2854-3200	39.8	1.62	64.5	A	3
286	122°12′0″	41°22′0″	805-1360	47.6	1.39	66.2	A	3
287	122°15′0″	41°05′0″	1685-2090	41.9	1.6	67	A	3
288	122°15′0″	41°22′0″	1075-1650	41.4	1.39	74.5	A	3
289	122°16′0″	41°01′0″	2035-2800	30.5	1.61	49	A	3
290	122°33′0″	41°13′0″	1450-1920	40.4	1.6	64.5	A	3
291	122°42′0″	40°42′0″	100-299	12.16	8.57	104.3	A	3
292	122°47′0″	41°24′0″	1565-2100	43	1.6	68.7	A	3
293	122°53′0″	40°32′0″	40-150	15.98	5.01	80.1	B	2
294	122°54′0″	41°32′0″	2770-2850	33.6	1.6	53.6	A	3
295	123°12′0″	40°58′0″	60-160	18.01	5.02	90.5	B	2
296	123°13′0″	40°49′0″	70-270	9.05	5.21	47.1	A	3
297	123°13′39″	41°29′31″	420-540	32.7	1.82	59.9	A	3
298	123°14′0″	41°29′38″	450-630	34.2	1.82	62.4	A	3
299	123°25′0″	41°25′0″	200-330	28.66	2.39	68.5	A	3
300	123°30′0″	41°08′0″	80-460	17.86	3.99	71.2	A	3
301	123°35′0″	41°37′0″	40-350	14.78	3.19	47.1	A	3
302	123°36′0″	40°38′0″	80-360	18.15	2.72	49.3	A	3
303	123°36′0″	40°49′0″	70-240	14.87	2.16	32.1	A	3
304	123°37′0″	41°29′0″	60-488	15.08	3.01	45.5	A	3
305	123°37′0″	41°29′0″	60-270	15.21	3.09	47	A	3
306	123°40′20″	40°44′0″	10-140	22.49	2.9	65.1	B	2
307	123°48′0″	41°24′0″	70-500	17.07	2.74	46.7	A	3
308	123°52′0″	40°29′0″	60-350	16.21	3.29	53.3	A	3
309	124°02′0″	40°29′0″	20-208	18.25	4.18	76.3	B	2
310	124°03′0″	40°29′0″	50-190	17.89	2.61	46.8	A	3
312	124°24′0″	40°15′0″	50-330	24.78	3	74.2	A	3
313	124°31′0″	42°02′0″	70-430	16.61	2.56	42.5	A	3
318	125°00′0″	40°48′0″	60-490	18.2	2.79	50.8	A	3
319	125°30′0″	41°11′0″	80-310	24.13	2.76	66.5	A	3
412	106°36′51″	35°14′08″	190-350	10	2.41	43.3	A	3
413	106°38′16″	35°14′10″	200-540	10.9	2.19	41.6	A	3
414	106°39′43″	35°23′50″	170-300	10.12	3.26	59	B	2
415	106°59′0″	35°10′0″	870-990	22.31	1.99	44.5	C	1
416	107°06′22″	35°04′28″	2060-3540	27.23	2.97	80.9	B	2
417	107°08′11″	35°42′41″	80-200	29.7	1.84	54.8	B	2
418	107°18′21″	35°31′53″	1536-1716	27.7	2	55.6	A	3
419	108°12′33″	34°55′27″	2010-2960	12.57	4.68	58.9	A	3
420	108°48′26″	35°05′53″	1210-3100	20.03	3.19	66.4	A	3
421	108°53′03″	35°08′14″	1330-2089	23.36	2.84	66.3	B	2
422	108°11′48″	34°9′52″	2763-3113	28.42	2.43	69	A	3
423	108°30′01″	34°09′27″	500-2650	29.5	2.43	71.6	B	2
425	108°41′56″	34°20′32″	60-220	49.11	1.45	71.2	C	1
426	108°53′41″	34°06′49″	2132-2532	31.14	2.43	75.6	B	2
427	108°57′54″	34°13′15″	1436-1686	33.64	2.43	81.7	B	2
428	109°14′03″	34°22′10″	400-1060	40.22	2.43	97.7	B	2
429	109°29′0″	34°28′29″	150-260	42.76	1.55	66.5	B	2
467	117°12′30″	41°12′30″		15.1	2.97	44.8	C	1
468	114°14′37″	35°56′04″		15.6	3.18	49.8	C	1
469	114°04′55″	34°52′30″		26.8	1.74	46.5	C	1
470	113°20′55″	34°40′20″	235-375	13	2.39	31	B	2
471	112°56′50″	34°35′52″		25.9	2.34	60.7	C	1
472	113°38′55″	34°25′48″		31.1	2.26	71.2	C	1
473	112°48′58″	34°25′05″	741-787	15.8	2.46	38.9	C	1
474	112°57′40″	34°06′15″	235-295	22.4	2.18	47.3	B	2
475	113°13′15″	34°07′28″	633-668	24	2.49	59.9	C	1
476	113°23′58″	34°03′20″		23.5	2.27	53.2	C	1
477	113°12′0″	33°47′0″		33.2	2.27	74.5	C	1
478	113°12′0″	33°47′0″	150-315	26.5	2.74	72.7	C	1
479	113°12′0″	33°47′0″	603-683	27.8	2.66	74.1	C	1
480	113°27′45″	33°33′15″		19.3	2.03	39.2	C	1
481	113°28′36″	33°36′45″		22.1	1.7	37.7	C	1
482	113°14′25″	33°38′46″		19.6	1.58	31	C	1
525	111°43′0″	36°37′0″		3	6.01	75.4	A	3
526	110°31′0″	36°05′0″		2.96	6.014	74.5	A	3
527	110°57′0″	35°01′0″		2.77	6.57	76.2	A	3
528	110°48′0″	37°38′0″		2.2	7.03	64.9	A	3
529	110°47′0″	37°32′0″		2.2	6.81	62.8	A	3
530	110°58′0″	36°28′0″		2.03	7.934	67.4	A	3
531	112°20′0″	36°40′0″		2.05	7.8	67	A	3
532	117°51′0″	40°35′0″		1.27	5.71	30.1	A	3
533	116°16′0″	40°24′0″		1.75	7.33	53.6	B	2
534	115°57′0″	40°12′0″		1.27	5.68	31	B	2
535	116°27′0″	39°55′0″		1.75	10.114	74.1	B	2
536	116°41′0″	39°36′0″		2.04	6.24	53.2	B	2
537	116°23′0″	39°36′0″		3.51	3.55	51.9	B	2
538	116°39′0″	39°36′0″		1.84	6.24	48.1	A	3
539	112°51′0″	34°35′0″		1.1	5.743	26.4	D	0
540	113°26′0″	34°53′0″		3.99	4.972	83.3	B	2
541	113°12′0″	33°47′0″		2.72	6.35	72.3	B	2
542	113°50′0″	32°56′0″		1.82	6.43	49	B	2
554	123°36′0″	40°45′0″	270-420	14.9	9.82	66.1	A	3
555	123°36′0″	40°45′0″	430-580	18.6	8.77	70.3	A	3
556	123°08′0″	41°06′0″	230-450	64.6	9.37	105	C	1
557	123°20′0″	40°42′0″	140-310	10.2	9.47	40.6	A	3
559	124°30′0″	41°28′0″	235-345	13.4	8.59	48.1	A	3
560	124°30′0″	41°28′0″	275-475	12.5	8.41	44	A	3
561	123°00′0″	41°08′0″	565-635	21	7.203	62.8	A	3
562	123°19′0″	41°28′0″	350-390	20.9	7.99	69.5	A	3
563	122°58′0″	40°35′0″	100-300	16.6	10.39	72	A	3
564	123°17′0″	40°16′0″	140-330	17.3	7.66	55.7	A	3
565	122°29′0″	41°19′0″	2000-2450	40.6	4.83	82.1	A	3
568	121°58′0″	39°27′0″		0	5	44.4	A	3
595	113°52′41″	33°42′30″	24110-3170	23.6	1.69	39.9	B	2
596	113°44′57″	33°49′07″	500-3200	20.18	1.56	31.5	B	2
597	113°51′58″	33°41′21″	300-1200	22.8	1.62	36.9	A	3
598	113°49′22″	33°44′23″	600-2600	19.4	1.62	31.4	B	2
599	113°24′44″	33°43′24″	180-300	30.08	1.907	57.4	B	2
600	113°28′50″	33°45′31″	120-840	21.72	2.023	43.9	A	3
601	113°27′16″	33°46′18″	140-980	23.7	2.023	48	B	2
602	113°29′01″	33°45′04″	460-900	22.18	2.03	44.9	A	3
603	113°18′58″	33°47′57″	120-600	22.95	2.023	48.4	A	3
604	113°20′20″	33°47′39″	200-720	22.85	2.02	46.2	B	2
605	113°16′40″	33°47′08″	120-720	23.8	2.023	48.2	B	2
606	113°08′41″	33°51′02″	200-1000	19.75	2.477	48.9	B	2
607	113°12′26″	33°48′22″	260-880	27.83	2.023	56.3	A	3
608	113°14′05″	33°47′19″	250-420	66.9	2.023	135	D	0
609	113°11′30″	33°49′30″	240-900	26.44	2.023	53.5	A	3
610	113°10′44″	33°49′33″	120-1080	24.54	2.023	49.6	B	2
611	113°25′0″	33°35′0″	2440-2900	20.2	2	40.4	B	2
612	113°27′44″	33°36′05″	2760-3460	20.92	1.99	41.6	B	2
613	113°36′05″	33°31′49″	800-2400	21.5	1.73	37.2	A	3
614	113°14′02″	33°38′53″	400-1900	16.13	1.99	32.1	B	2
615	113°00′0″	33°17′0″	30-230	25.11	1.56	39.2	A	3
616	113°34′55″	33°02′51″	140-620	25.5	2.94	81.3	A	3
617	113°41′43″	33°48′05″	200-3319	36	1.79	64.4	A	3
618	112°38′19″	33°46′21″	100-900	36.14	1.73	62.5	A	3
641	98°27′0″	40°07′0″		0	0	38	B	2
659	115°26′0″	39°13′0″		0	0	26.4	D	0
660	115°26′0″	40°10′0″		0	0	25.5	D	0
661	118°30′0″	39°49′0″		0	0	29.7	D	0
662	124°09′0″	40°08′0″		0	0	29.8	D	0
663	115°16′29″	40°29′13″		22	2.72	61	B	2
664	115°15′18″	40°28′20″		41.7	1.32	60	B	2
665	115°10′21″	40°32′32″		21.6	2.57	56	A	3
666	115°10′21″	40°32′36″		20.4	2.64	54	A	3
667	115°09′30″	40°32′55″		24.1	2.12	51	A	3
668	115°09′27″	40°33′21″		24.5	2.1	46	B	2
669	115°08′19″	40°34′03″		24.2	2.22	46	B	2
670	114°52′32″	40°42′49″		22.6	2.71	55	A	3
671	114°31′17″	39°53′19″		35	1.75	61	B	2
672	114°30′46″	39°55′04″		35	1.64	57	A	3
673	116°27′0″	39°55′0″		19.4	4.33	84	C	1
674	116°26′0″	39°55′0″		19.5	3.96	77	C	1
675	116°29′0″	39°55′0″		17.5	4.16	61	A	3
676	116°15′0″	40°25′0″		19.9	2.85	57	B	2
677	116°16′0″	40°24′0″		16.4	3.29	51	B	2
678	116°19′0″	39°44′0″		35.1	1.49	51	B	2
679	115°57′0″	39°44′0″		12.7	2.3	31	C	1
680	115°30′0″	40°41′0″		14.3	2.75	39	C	1
681	115°49′34″	40°54′45″		14.4	2.65	35	C	1
682	115°26′0″	40°12′0″		13.8	2.43	34	C	1
683	115°26′0″	40°10′0″		7.1	3.85	27	D	0
684	115°26′0″	39°13′0″		13.5	1.96	26	D	0
718	109°23′36″	34°30′21″		30.98	2.08	64.6	B	2
719	109°29′26″	34°32′16″		28.5	2.19	62.5	B	2
720	110°40′11″	37°05′06″	550-750	28.5	2.45	69.8	A	3
721	110°33′02″	36°04′54″	330-800	30.8	2.25	69.2	A	3
722	110°21′31″	37°39′34″	2010-2330	27.6	2.5	68.8	A	3
723	110°09′21″	37°44′54″	1840-2290-2330	27.6	2.47	68	A	3
724	110°10′55″	38°14′28″	2340-2510	27.5	2.49	68.4	A	3
725	109°53′11″	38°00′51″	2060-2440	28.2	2.42	68.4	A	3
726	109°39′49″	37°33′11″	1960-2610	28.5	2.39	68.1	A	3
727	108°53′11″	37°59′47″	2350-3250	27.6	2.37	65.6	A	3
728	109°01′51″	37°15′06″	1550-3600	26.6	2.46	65.4	A	3
729	109°23′50″	37°03′24″	300-570	31.9	2.08	66.2	A	3
730	109°12′13″	36°48′31″	1100-1230	30.6	2.14	65.5	A	3
731	109°09′33″	36°54′53″	1042-1128	33	2.02	66.5	A	3
732	108°01′04″	36°28′56″	1380-1450	26	2.4	62.3	A	3
733	107°56′05″	36°12′20″	3360-3900	23.8	2.62	62.4	A	3
734	107°32′49″	36°03′50″	1580-1660	30.2	2.1	63.4	A	3
735	107°29′59″	37°16′10″	1440-1900	26.2	2.14	56	A	3
736	107°29′59″	37°04′28″	1290-2290	27.5	2.12	58.2	A	3
737	107°14′44″	38°04′02″	3340-4630	19.3	2.89	55.9	A	3
738	107°09′33″	37°58′43″	1520-1780	27.9	2.01	56.2	A	3
739	106°58′31″	38°38′05″	2420-3300	25.5	2.19	55.9	A	3
740	106°48′12″	38°29′0″	600-670	24.8	2.22	55	A	3
741	106°50′18″	37°39′34″	1440-1890	26.6	2.05	54.6	A	3
742	106°55′26″	37°22′33″	4170-4900	23.3	2.55	59.4	A	3
743	106°48′07″	38°28′31″	1300-1370	25.1	2.29	57.5	B	2
744	106°36′54″	38°14′41″	1530-1760	21.3	3.01	64	A	3
745	106°40′26″	37°24′41″	2350-3000	22.5	2.44	54.9	A	3
746	110°00′0″	36°57′01″	128-768	27	2.49	67.4	A	3
747	109°30′15″	39°44′02″	40-2650	27.9	2.23	62.3	A	3
748	109°24′25″	36°27′14″	30-780	29.4	2.22	65.2	A	3
749	108°30′07″	39°53′11″	40-2650	30.6	2.22	67.4	A	3
754	106°54′47″	35°14′54″	300-468	25.2	2.01	50.7	B	2
805	120°23′18″	37°39′06″		13.71	3.39	46.5	B	2
806	120°20′54″	37°38′55″		14.42	3.54	51.1	B	2
807	120°21′36″	37°39′10″		15.07	3.89	64.1	B	2
808	118°42′08″	36°07′28″		27.45	2.2	70.7	B	2
809	119°10′08″	36°39′29″		22.49	2.1	67.4	B	2
810	118°19′42″	35°09′29″		19.81	3.46	66.1	B	2
811	118°45′14″	35°37′11″		37.77	1.84	69.5	B	2
812	118°49′48″	35°39′00″		29.36	2.33	68.2	B	2
875	116°50′00″	37°04′00″	1290-3500	28	1.89	52.9	A	3
876	117°24′00″	37°34′00″	900-2000	33.4	1.9	63.5	B	2
878	118°05′00″	37°28′00″	400-1130	37.2	2.01	74.7	A	3
879	118°15′00″	37°36′00″	800-1800	30.6	2.15	65.8	A	3
881	118°17′00″	37°35′00″	500-1850	32.3	2.19	70.8	A	3
882	118°37′00″	37°54′00″	400-1330	33.6	2.04	68.5	B	2
883	118°37′00″	37°55′00″	3200-3800	37	1.8	66.6	A	3
884	118°44′00″	37°54′00″	2000-2900	35.3	1.92	67.8	A	3
886	118°58′00″	37°52′00″	2750-2850	34.8	2.09	72.7	B	2
888	123°13′42″	39°55′58″	1050~3000	1.4626	37.45	54.8	A	3
889	123°58′10″	40°29′8″	1450~2100	1.5901	39.5	62.8	A	3
890	124°5′12″	40°35′59″	2750~3033	1.608	30.78	49.5	A	3
891	124°1′6″	40°31′50″	2200~3200	1.306	43.73	57.1	A	3
892	123°10′33″	39°55′32″	2025~2325	1.655	36.4	60.2	A	3
893	123°33′24″	40°4′18″	1725~2107	1.6321	36	58.8	A	3
894	123°24′21″	40°1′39″	2854~3300	1.6207	43.2	70	A	3
895	123°34′45″	40°5′4″	1100~1500	1.5516	35.67	55.3	A	3
896	123°38′53″	40°8′19″	1200~1700	1.5516	38.51	59.8	A	3
897	123°43′54″	40°18′38″	1100~1441	1.5675	33	51.7	A	3
979	113°13′35″	37°54′45″	-	27.5	2.12	58.4	A	3
980	113°13′31″	37°55′47″	-	31.2	2.06	64.1	A	3
981	113°11′22″	37°55′55″	-	25.4	2.14	54.5	A	3
982	113°11′46″	37°51′56″	-	22.3	2.12	47.2	A	3
983	113°17′54″	37°53′47″	-	20.9	2.17	45.4	A	3
984	113°16′41″	37°55′18″	-	27.8	2.24	62.2	A	3
985	113°14′49″	37°50′36″	-	26	2.06	52.9	A	3
986	113°14′30″	37°56′16″	-	20.9	2.14	44.8	A	3
987	113°05′41″	37°52′36″	-	47.6	2.14	101.8	A	3
988	112°40′52″	35°50′15″	-	35.5	2.11	74.7	A	3
989	112°33′40″	35°39′55″	-	32.8	2.11	69.1	A	3
990	112°42′27″	35°54′43″	-	44.2	2.11	93.1	A	3
991	112°37′58″	35°37′21″	-	29.5	2.11	62	A	3
992	112°38′10″	35°46′42″	-	34.7	2.11	73.1	A	3
993	113°04′36″	37°18′06″	-	26.1	2.14	55.8	A	3
994	112°13′00″	36°49′30″	-	21.3	2.14	45.5	A	3
995	112°14′01″	36°01′58″		21.7	3.17	68.8	A	3
996	112°17′55″	36°02′05″		23.2	2.79	64.7	A	3
997	112°33′00″	36°34′38″		24	2.03	48.7	A	3
998	112°20′08″	36°40′07″		20.5	3.26	66.7	A	3
1049	116°36′42″	33°40′08″	242-669	20.4	2.39	48.76	A	3
1050	116°39′30″	33°40′37″	217-492	22.2	2.43	53.95	A	3
1051	116°37′38″	33°37′29″	219-503	22.2	2.54	56.39	A	3
1052	116°42′05″	33°24′58″	378-645	25.5	2.41	61.46	A	3
1053	116°46′45″	33°24′17″	347-867	25.8	2.41	56.76	A	3
1054	116°45′35″	33°26′57″	324-800	24.6	2.28	62.18	A	3
1055	116°17′23″	33°28′22″	349-1251	26.6	2.42	59.58	A	3
1056	116°47′27″	33°31′58″	278-1065	26.8	2.42	64.86	A	3
1057	117°06′56″	33°23′16″	878-1296	30.6	2.43	74.36	A	3
1058	117°06′56″	33°23′08″	369-725	28.9	2.42	69.94	A	3
1059	117°03′54″	33°29′11″	282-1278	22.9	2.46	56.33	A	3
1060	117°00′56″	33°24′58″	330-1140	25	2.47	61.75	C	1
1061	117°11′06″	33°34′58″	200-900	20	2.46	49.2	C	1
1098	116°06′31″	39°01′53″	400-900	46.6	1.72	80.6	B	2
1099	116°05′43″	39°00′31″	400-800	55.3	1.72	95.1	B	2
1100	116°06′34″	39°00′33″	400-1000	48.8	1.72	83.9	B	2
1101	116°06′32″	39°00′03″	400-800	47.5	1.72	82.2	B	2
1102	116°04′44″	38°58′50″	300-800	66.2	1.72	113.9	B	2
1103	116°05′55″	38°59′12″	400-800	51.5	1.72	88.6	B	2
1104	116°13′17″	39°08′25″	400-800	49.2	1.72	82.7	B	2
1105	115°52′53″	39°00′05″	300-800	38.8	1.72	66.7	B	2
1106	115°52′39″	39°03′05″	300-800	31.4	1.72	54	B	2
1107	115°51′31″	39°02′43″	300-800	41.1	1.72	70.6	B	2
1108	116°51′2″	32°47′43″	285-809	29	2.34	67.9	A	3
1109	116°52′6″	32°48′4″	278-603	28.4	2.33	66.3	A	3
1110	116°45′16″	32°49′3″	279-985	31	2.34	72.4	A	3
1111	116°55′11″	32°46′34″	163-1067	28	2.34	65.6	A	3
1112	116°46′49″	32°51′18″	375-727	31.2	2.4	74.8	B	2
1113	116°42′59″	32°53′17″	400-1216	28.9	2.36	68.1	B	2
1114	116°49′25″	32°52′32″	301-1186	27	2.3	62.1	B	2
1115	116°39′11″	32°51′44″	464-1015	29	2.3	66.7	B	2
1116	116°35′51″	32°47′57″	361-930	30	2.39	71.6	A	3
1117	116°27′44″	32°45′44″	311-980	28.7	2.3	66	B	2
1118	116°21′40″	32°46′40″	249-1176	24.7	2.35	57.9	A	3
1119	116°24′15″	32°52′15″	450-1118	27	2.39	64.5	B	2
1120	116°16′20″	32°49′5″	388-940	28	2.39	67	A	3
1121	116°11′50″	32°54′9″	550-1003	25	2.39	59.8	B	2
1122	116°10′30″	32°51′6″	605-1015	25.1	2.34	58.8	A	3
1123	116°4′45″	32°53′3″	705-1090	25	2.37	59.2	B	2
1124	116°54′6″	32°36′45″	28-1291	13	2.45	31.9	A	3
1125	116°52′12″	32°39′20″	303-1277	21.5	2.44	52.5	B	2
1126	116°33′6″	32°43′14″	112-808	34	2.47	83.9	B	2
1127	116°36′43″	32°41′46″	120-778	30	2.3	69	A	3
1128	116°22′22″	32°45′11″	210-1245	21	2.39	50.2	B	2
1129	117°8′37″	33°34′56″	238-958	19.2	2.25	43.3	B	2
1130	117°9′24″	33°28′19″	231-967	20.2	2.42	48.8	B	2
1131	117°9′18″	33°26′4″	301-793	19.1	2.39	45.7	B	2
1132	117°12′23″	33°32′16″	201-1160	17.4	2.42	42	A	3
1133	117°0′52″	33°28′4″	221-1163	25.6	2.35	60.2	A	3
1134	116°59′28″	33°33′29″	216-694	25.2	2.4	60.6	B	2
1135	116°53′24″	33°29′24″	231-1002	18.9	2.23	42.1	B	2
1136	116°52′20″	33°27′51″	236-1000	19	2.27	43.2	B	2
1137	117°4′44″	33°23′53″	430-806	28	2.37	66.5	B	2
1138	117°4′53″	33°25′40″	366-758	26	2.43	63.1	B	2
1139	117°0′44″	33°24′53″	380-816	27	2.45	66.2	A	3
1140	116°37′39″	33°33′9″	270-741	25.5	2.42	61.7	B	2
1141	116°39′0″	33°34′48″	280-1175	22.8	2.39	54.6	B	2
1142	116°47′12″	33°25′15″	336-1000	25.4	2.33	59.2	A	3
1143	116°43′49″	33°24′57″	359-750	27	2.29	61.8	B	2
1144	116°44′7″	33°25′44″	319-801	25	2.43	60.8	B	2
1145	116°45′33″	33°33′27″	189-882	25.1	2.39	60	B	2
1146	116°47′3″	33°36′5″	172-1222	25.9	2.41	62.4	A	3
1147	116°45′17″	33°38′35″	142-672	24	2.45	58.7	B	2
1148	116°45′48″	33°28′13″	240-618	27	2.35	63.5	B	2
1149	116°31′4″	33°39′5″	239-721	22.8	2.46	56.1	A	3
1150	116°33′37″	33°33′36″	249-702	24.8	2.3	57	B	2
1151	116°27′2″	33°31′23″	262-962	21.1	2.38	50.3	B	2
1152	116°25′3″	33°38′2″	237-1166	21.3	2.37	50.5	B	2
1153	116°16′9″	33°34′53″	247-519	24	2.35	56.4	B	2
1154	116°7′60″	33°28′34″	438-1262	27	2.29	61.9	B	2
1155	116°13′56″	33°36′33″	353-655	24	2.43	58.3	A	3
1156	116°18′26″	33°30′11″	286-526	27	2.41	65.2	B	2
1157	116°28′60″	33°50′22″	224-770	30	2.44	73.3	A	3
1158	116°35′17″	33°53′36″	185-737	30.1	2.46	74.1	A	3
1159	116°39′36″	33°52′40″	115-520	14.9	2.34	34.9	A	3
1160	116°43′25″	33°55′10″	104-630	14.9	2.45	36.6	B	2
1161	116°40′12″	33°55′31″	121-601	18	2.37	42.6	A	3
1162	116°42′1″	33°59′15″	162-1046	20.8	2.35	48.9	B	2
1163	116°48′39″	33°55′16″	73-394	12	2.47	29.7	A	3
1192	118°32′45″	37°40′21″	275-2180	28.6	3.2	91.5	A	3
1193	108°43′33″	34°22′11″	360-1150	34.8	2.11	73.4	A	3
1194	108°41′34″	34°21′27″	450-2720	33.4	2.4	80.2	A	3
1195	108°43′08″	34°21′54″	520-2710	29.6	2.43	71.9	A	3
1196	108°43′25″	34°23′03″	480-2820	31.5	2.43	76.5	A	3
1197	108°42′46″	34°22′24″	530-1600	32.6	2.21	72	A	3
1198	108°43′49″	34°22′15″	510-1390	29.4	2.18	64.1	B	2
1199	108°57′41″	34°36′55″	180-1140	32.3	2.08	67.2	A	3
1200	108°42′08″	34°19′38″	380-1740	40.1	2.21	88.6	B	2
1201	108°43′10″	34°20′24″	360-1938	30.6	2.24	68.5	A	3
1202	108°42′46″	34°17′49″	760-2030	26.2	2.27	59.5	C	1
1203	108°40′04″	34°20′25″	520-2700	30.4	2.43	73.9	A	3
1204	108°12′01″	34°15′50″	480-1250	35.8	2.15	77	A	3
1205	108°38′50″	34°19′22″	320-1010	34.3	2.1	72	B	2
1206	108°38′50″	34°19′22″	400-1300	34.6	2.15	74.4	A	3
1211	125°52′49.3″	42°24′42.1″	800-2800	17.75	2.15	38.17	B	2
1220	122°19′53.9″	42°18′22.3″	800-1500	37.7	1.77	66.73	A	3
1221	122°24′35.9″	42°25′34.4″	600-1500	43.49	1.75	76.1	A	3
1228	127°35′47″	41°56′15.9″	1400-2450	29.38	2.72	79.92	A	3
1229	127°28′56.2″	42°04′37″	2000-2200	25.33	2.8	70.92	C	1
558	122°00′0″	39°40′0″	100-250	21.3±0.3	6.25±0.11(4	55.7	A	3
566	122°03′0″	39°59′0″	2100-2900	37.5	3.98(5)	62.4	A	3
567	122°03′0″	39°59′0″		32.5	5	68.2	B	2
569	122°9′0″	40°11′0″				92	B	2
267	121°49′0″	39°31′0″	170-310	10.56±0.23	3.89±0.56(5	40.9	A	3
258	121°45′0″	40°57′0″	2640-3450	54.2	1.21	70.3	A	3
867	117°52′14″	38°52′58″	-	35.6	1.87	66.5	A	3
868	118°02′01″	38°36′40″	-	30.6	1.99	61	A	3
869	119°06′05″	38°15′52″	-	32.1	2.06	66.2	A	3
870	119°28′16″	38°14′47″	-	37.1	2.04	75.6	A	3
871	119°31′24″	38°23′57″	-	41.9	1.6	67.1	A	3
872	120°04′08″	38°32′50″	-	35.5	2.1	74.6	A	3
873	120°04′36″	38°48′02″	-	32.1	2.09	67.2	A	3
874	120°46′30″	39°56′14″	-	31.4	2.09	65.7	A	3
877	118°02′00″	37°55′00″	350-1300	33.4	2.06	68.8	A	3
880	118°15′00″	38°02′00″	500-1000	30	2.04	61.2	B	2
885	118°56′00″	38°13′00″	2200-3400	30	1.92	57.5	A	3
887	118°58′00″	38°01′00″	2700-3800	31.8	2.06	65.6	A	3
240	120°04′09″	38°32′50″	2830-3563	30.5	1.85 (21)	56.5	A	3
232	119°23′18″	38°58′48″	3285-3389	24.2	2.72	64.9	B	2
184	117°32′0″	38°42′0″	1900-2100	33.5	1.66(12)	55.3	B	2
185	117°33′0″	38°36′0″	2697-3020	33.7	1.80(12)	60.7	A	3
186	117°35′0″	38°36′0″	2700-3000	33.7	1.80(12)	60.7	A	3
236	119°42′0″	39°37′0″	170-425	17.6	3.11 (5)	54.8	A	3
1191				24.75	2.9	71.8	A	3
