# Supplementary material for: Data of temperature, thermal conductivity, heat production and heat flow of the southern Tan-Lu Fault Zone, East–Central China
Source: Data Brief. 2019 Aug 31;26:104459. doi: 10.1016/j.dib.2019.104459 (PMC6811900; doi:10.1016/j.dib.2019.104459)
Supplement: Multimedia component 2 [file mmc2.xlsx]

## Sheet: DC01Qianshan
D	T
0.6	19.2
0.7	19.1
0.8	19.1
0.9	19.1
1	19.1
1.1	19.1
1.2	19.1
1.3	19
1.4	19
1.5	19
1.6	19
1.7	19
1.8	19
1.9	19
2	18.9
2.1	18.9
2.2	18.9
2.3	18.9
2.4	18.9
2.5	18.9
2.6	18.9
2.7	18.9
2.8	18.9
2.9	18.9
3	18.9
3.1	18.9
3.2	18.8
3.3	18.8
3.4	18.8
3.5	18.8
3.6	18.8
3.7	18.8
3.8	18.8
3.9	18.8
4	18.8
4.1	18.8
4.2	18.8
4.3	18.8
4.4	18.8
4.5	18.8
4.6	18.8
4.7	18.8
4.8	18.8
4.9	18.8
5	18.8
5.1	18.8
5.2	18.8
5.3	18.8
5.4	18.8
5.5	18.8
5.6	18.8
5.7	18.8
5.8	18.7
5.9	18.8
6	18.8
6.1	18.8
6.2	18.7
6.3	18.8
6.4	18.8
6.5	18.7
6.6	18.8
6.7	18.7
6.8	18.8
6.9	18.7
7	18.8
7.1	18.8
7.2	18.8
7.3	18.8
7.4	18.7
7.5	18.8
7.6	18.8
7.7	18.7
7.8	18.8
7.9	18.8
8	18.8
8.1	18.7
8.2	18.8
8.3	18.8
8.4	18.8
8.5	18.8
8.6	18.7
8.7	18.8
8.8	18.7
8.9	18.8
9	18.8
9.1	18.8
9.2	18.8
9.3	18.8
9.4	18.7
9.5	18.8
9.6	18.8
9.7	18.7
9.8	18.8
9.9	18.8
10	18.8
10.1	18.8
10.2	18.8
10.3	18.7
10.4	18.8
10.5	18.8
10.6	18.8
10.7	18.8
10.8	18.8
10.8	18.8
10.9	18.8
11	18.8
11.1	18.8
11.2	18.8
11.3	18.8
11.4	18.8
11.5	18.8
11.6	18.8
11.7	18.8
11.8	18.8
11.9	18.8
12	18.8
12.1	18.8
12.2	18.8
12.3	18.8
12.4	18.8
12.5	18.8
12.6	18.8
12.7	18.8
12.8	18.8
12.9	18.8
13	18.8
13.1	18.8
13.2	18.8
13.3	18.8
13.4	18.8
13.5	18.8
13.6	18.8
13.7	18.8
13.8	18.8
13.9	18.8
14	18.8
14.1	18.8
14.2	18.8
14.3	18.9
14.4	18.8
14.5	18.8
14.6	18.8
14.7	18.8
14.8	18.8
14.9	18.8
15	18.9
15.1	18.8
15.2	18.8
15.3	18.9
15.4	18.8
15.5	18.9
15.6	18.8
15.7	18.9
15.8	18.8
15.9	18.9
16	18.8
16.1	18.9
16.2	18.8
16.3	18.9
16.4	18.8
16.5	18.9
16.6	18.9
16.7	18.9
16.8	18.8
16.9	18.9
17	18.9
17.1	18.9
17.2	18.9
17.3	18.9
17.4	18.9
17.5	18.9
17.6	18.9
17.7	18.9
17.8	18.9
17.9	18.9
18	18.9
18.1	18.9
18.2	18.9
18.3	18.9
18.4	18.9
18.5	18.9
18.6	18.9
18.7	18.9
18.8	18.9
18.9	18.9
19	18.9
19.1	18.9
19.2	18.9
19.3	18.9
19.4	18.9
19.5	18.9
19.6	18.9
19.7	18.9
19.8	18.9
19.9	18.9
20	18.9
20.1	18.9
20.2	18.9
20.3	18.9
20.4	18.9
20.5	18.9
20.6	18.9
20.7	18.9
20.8	19
20.9	18.9
21	18.9
21.1	19
21.2	18.9
21.3	19
21.4	18.9
21.5	18.9
21.6	19
21.7	18.9
21.8	19
21.9	18.9
22	19
22.1	19
22.2	18.9
22.3	19
22.4	19
22.5	19
22.6	19
22.7	19
22.8	19
22.9	19
23	18.9
23.1	19
23.2	19
23.2	19
23.3	19
23.4	19
23.5	19
23.6	19
23.7	19
23.8	19
23.9	19
24	19
24.1	19
24.2	19
24.3	19
24.4	19
24.5	19
24.6	19
24.7	19
24.8	19
24.9	19
25	19
25.1	19
25.2	19
25.3	19
25.4	19
25.5	19
25.6	19
25.7	19
25.8	19
25.9	19.1
26	19
26.1	19
26.2	19
26.3	19
26.4	19.1
26.5	19
26.6	19
26.7	19.1
26.8	19
26.9	19.1
27	19
27.1	19.1
27.2	19.1
27.3	19
27.4	19.1
27.5	19.1
27.6	19.1
27.7	19.1
27.8	19.1
27.9	19.1
28	19.1
28.1	19.1
28.2	19.1
28.3	19.1
28.4	19.1
28.5	19.1
28.6	19.1
28.7	19.1
28.8	19.1
28.9	19.1
29	19.1
29.1	19.1
29.2	19.1
29.3	19.1
29.4	19.1
29.5	19.1
29.6	19.1
29.7	19.1
29.8	19.1
29.9	19.2
30	19.1
30.1	19.1
30.2	19.1
30.3	19.1
30.4	19.2
30.5	19.1
30.6	19.1
30.7	19.2
30.8	19.2
30.9	19.2
31	19.1
31.1	19.2
31.2	19.2
31.3	19.2
31.4	19.2
31.5	19.2
31.6	19.2
31.7	19.2
31.8	19.2
31.9	19.2
32	19.2
32.1	19.2
32.2	19.2
32.3	19.2
32.4	19.2
32.5	19.2
32.6	19.2
32.7	19.2
32.8	19.2
32.9	19.2
33	19.2
33.1	19.2
33.2	19.2
33.3	19.2
33.4	19.2
33.5	19.2
33.6	19.3
33.7	19.2
33.8	19.3
33.9	19.2
34	19.2
34.1	19.3
34.2	19.3
34.3	19.2
34.4	19.3
34.5	19.3
34.6	19.3
34.7	19.2
34.8	19.3
34.9	19.3
35	19.3
35.1	19.3
35.2	19.3
35.3	19.3
35.4	19.3
35.5	19.3
35.6	19.3
35.6	19.3
35.7	19.3
35.8	19.3
35.9	19.3
36	19.3
36.1	19.3
36.2	19.3
36.3	19.3
36.4	19.3
36.5	19.3
36.6	19.3
36.7	19.3
36.8	19.3
36.9	19.3
37	19.3
37.1	19.3
37.2	19.3
37.3	19.3
37.4	19.3
37.5	19.3
37.6	19.3
37.7	19.3
37.8	19.3
37.9	19.3
38	19.3
38.1	19.3
38.2	19.4
38.3	19.4
38.4	19.3
38.5	19.3
38.6	19.4
38.7	19.4
38.8	19.3
38.9	19.4
39	19.4
39.1	19.4
39.2	19.4
39.3	19.4
39.4	19.4
39.5	19.3
39.6	19.4
39.7	19.4
39.8	19.4
39.9	19.4
40	19.4
40.1	19.4
40.2	19.4
40.3	19.4
40.4	19.4
40.5	19.4
40.6	19.4
40.7	19.4
40.8	19.4
40.9	19.4
41	19.4
41.1	19.4
41.2	19.4
41.3	19.4
41.4	19.4
41.5	19.4
41.6	19.4
41.7	19.4
41.8	19.4
41.9	19.4
42	19.4
42.1	19.5
42.2	19.4
42.3	19.4
42.4	19.4
42.5	19.4
42.6	19.4
42.7	19.4
42.8	19.5
42.9	19.4
43	19.4
43.1	19.5
43.2	19.5
43.3	19.4
43.4	19.5
43.5	19.4
43.6	19.5
43.7	19.4
43.8	19.5
43.9	19.4
44	19.5
44.1	19.4
44.2	19.5
44.3	19.5
44.4	19.5
44.5	19.4
44.6	19.5
44.7	19.5
44.8	19.5
44.9	19.5
45	19.5
45.1	19.5
45.2	19.5
45.3	19.5
45.4	19.5
45.5	19.5
45.6	19.6
45.7	19.5
45.8	19.5
45.9	19.5
46	19.5
46.1	19.6
46.2	19.5
46.3	19.6
46.4	19.5
46.5	19.5
46.6	19.5
46.7	19.6
46.8	19.5
46.9	19.6
47	19.6
47.1	19.5
47.2	19.6
47.3	19.6
47.4	19.5
47.5	19.5
47.6	19.6
47.7	19.6
47.8	19.6
47.9	19.5
48	19.6
48	19.6
48.1	19.6
48.2	19.6
48.3	19.6
48.4	19.6
48.5	19.6
48.6	19.6
48.7	19.6
48.8	19.6
48.9	19.6
49	19.6
49.1	19.6
49.2	19.6
49.3	19.6
49.4	19.6
49.5	19.6
49.6	19.6
49.7	19.6
49.8	19.6
49.9	19.6
50	19.6
50.1	19.6
50.2	19.6
50.3	19.6
50.4	19.6
50.5	19.6
50.6	19.7
50.7	19.6
50.8	19.6
50.9	19.6
51	19.6
51.1	19.6
51.2	19.7
51.3	19.6
51.4	19.6
51.5	19.7
51.6	19.6
51.7	19.7
51.8	19.6
51.9	19.7
52	19.7
52.1	19.7
52.2	19.7
52.3	19.7
52.4	19.6
52.5	19.7
52.6	19.7
52.7	19.6
52.8	19.7
52.9	19.7
53	19.7
53.1	19.7
53.2	19.7
53.3	19.7
53.4	19.7
53.5	19.8
53.6	19.7
53.7	19.7
53.8	19.7
53.9	19.8
54	19.7
54.1	19.8
54.2	19.7
54.3	19.8
54.4	19.7
54.5	19.8
54.6	19.7
54.7	19.8
54.8	19.7
54.9	19.8
55	19.8
55.1	19.8
55.2	19.7
55.3	19.8
55.4	19.8
55.5	19.8
55.6	19.8
55.7	19.8
55.8	19.8
55.9	19.8
56	19.8
56.1	19.8
56.2	19.8
56.3	19.8
56.4	19.8
56.5	19.8
56.6	19.8
56.7	19.8
56.8	19.8
56.9	19.8
57	19.8
57.1	19.8
57.2	19.8
57.3	19.8
57.4	19.8
57.5	19.9
57.6	19.8
57.7	19.8
57.8	19.8
57.9	19.9
58	19.9
58.1	19.8
58.2	19.8
58.3	19.9
58.4	19.9
58.5	19.9
58.6	19.9
58.7	19.9
58.8	19.9
58.9	19.8
59	19.8
59.1	19.9
59.2	19.9
59.3	19.9
59.4	19.9
59.5	19.9
59.6	19.9
59.7	19.9
59.8	19.9
59.9	19.9
60	19.9
60.1	19.9
60.2	19.9
60.3	19.9
60.4	19.9
60.4	19.9
60.5	19.9
60.6	19.9
60.7	19.9
60.8	19.9
60.9	19.9
61	19.9
61.1	19.9
61.2	19.9
61.3	19.9
61.4	19.9
61.5	19.9
61.6	19.9
61.7	19.9
61.8	19.9
61.9	19.9
62	19.9
62.1	19.9
62.2	20
62.3	19.9
62.4	19.9
62.5	19.9
62.6	19.9
62.7	19.9
62.8	20
62.9	19.9
63	20
63.1	19.9
63.2	19.9
63.3	20
63.4	19.9
63.5	20
63.6	19.9
63.7	20
63.8	20
63.9	19.9
64	20
64.1	19.9
64.2	20
64.3	19.9
64.4	20
64.5	20
64.6	20
64.7	20
64.8	20
64.9	20
65	20
65.1	20
65.2	20
65.3	20
65.4	20
65.5	20
65.6	20.1
65.7	20
65.8	20
65.9	20
66	20.1
66.1	20
66.2	20
66.3	20.1
66.4	20
66.5	20.1
66.6	20
66.7	20.1
66.8	20
66.9	20.1
67	20.1
67.1	20
67.2	20.1
67.3	20.1
67.4	20
67.5	20.1
67.6	20.1
67.7	20.1
67.8	20.1
67.9	20.1
68	20.1
68.1	20.1
68.2	20.1
68.3	20.1
68.4	20.1
68.5	20.1
68.6	20.1
68.7	20.1
68.8	20.1
68.9	20.1
69	20.1
69.1	20.1
69.2	20.1
69.3	20.1
69.4	20.1
69.5	20.1
69.6	20.1
69.7	20.1
69.8	20.1
69.9	20.1
70	20.1
70.1	20.1
70.2	20.1
70.3	20.1
70.4	20.1
70.5	20.1
70.6	20.1
70.7	20.1
70.8	20.1
70.9	20.1
71	20.1
71.1	20.1
71.2	20.1
71.3	20.1
71.4	20.1
71.5	20.2
71.6	20.1
71.7	20.1
71.8	20.1
71.9	20.1
72	20.1
72.1	20.1
72.2	20.2
72.3	20.1
72.4	20.1
72.5	20.2
72.6	20.1
72.7	20.2
72.8	20.1
72.8	20.2
72.9	20.1
73	20.2
73.1	20.1
73.2	20.2
73.3	20.1
73.4	20.2
73.5	20.2
73.6	20.2
73.7	20.1
73.8	20.2
73.9	20.2
74	20.2
74.1	20.1
74.2	20.2
74.3	20.2
74.4	20.2
74.5	20.2
74.6	20.2
74.7	20.2
74.8	20.2
74.9	20.2
75	20.3
75.1	20.2
75.2	20.2
75.3	20.2
75.4	20.2
75.5	20.3
75.6	20.2
75.7	20.2
75.8	20.3
75.9	20.2
76	20.3
76.1	20.2
76.2	20.3
76.3	20.2
76.4	20.3
76.5	20.3
76.6	20.2
76.7	20.3
76.8	20.3
76.9	20.3
77	20.2
77.1	20.3
77.2	20.3
77.3	20.3
77.4	20.3
77.5	20.3
77.6	20.3
77.7	20.3
77.8	20.3
77.9	20.3
78	20.3
78.1	20.3
78.2	20.3
78.3	20.3
78.4	20.3
78.5	20.3
78.6	20.3
78.7	20.3
78.8	20.3
78.9	20.3
79	20.3
79.1	20.3
79.2	20.3
79.3	20.3
79.4	20.3
79.5	20.3
79.6	20.3
79.7	20.3
79.8	20.3
79.9	20.3
80	20.3
80.1	20.3
80.2	20.3
80.3	20.3
80.4	20.3
80.5	20.3
80.6	20.3
80.7	20.3
80.8	20.3
80.9	20.3
81	20.3
81.1	20.3
81.2	20.3
81.3	20.3
81.4	20.3
81.5	20.3
81.6	20.3
81.7	20.3
81.8	20.3
81.9	20.4
82	20.4
82.1	20.3
82.2	20.3
82.3	20.3
82.4	20.4
82.5	20.4
82.6	20.3
82.7	20.4
82.8	20.4
82.9	20.3
83	20.4
83.1	20.4
83.2	20.4
83.3	20.4
83.4	20.4
83.5	20.4
83.6	20.4
83.7	20.4
83.8	20.4
83.9	20.4
84	20.4
84.1	20.4
84.2	20.4
84.3	20.4
84.4	20.4
84.5	20.4
84.6	20.4
84.7	20.4
84.8	20.4
84.9	20.4
85	20.4
85.1	20.4
85.2	20.4
85.2	20.4
85.3	20.4
85.4	20.4
85.5	20.4
85.6	20.5
85.7	20.4
85.8	20.4
85.9	20.4
86	20.4
86.1	20.5
86.2	20.4
86.3	20.4
86.4	20.5
86.5	20.4
86.6	20.4
86.7	20.5
86.8	20.4
86.9	20.5
87	20.4
87.1	20.5
87.2	20.5
87.3	20.4
87.4	20.5
87.5	20.4
87.6	20.5
87.7	20.4
87.8	20.5
87.9	20.5
88	20.5
88.1	20.4
88.2	20.5
88.3	20.5
88.4	20.5
88.5	20.5
88.6	20.5
88.7	20.5
88.8	20.4
88.9	20.5
89	20.5
89.1	20.5
89.2	20.5
89.3	20.5
89.4	20.5
89.5	20.5
89.6	20.5
89.7	20.5
89.8	20.5
89.9	20.5
90	20.5
90.1	20.5
90.2	20.5
90.3	20.5
90.4	20.5
90.5	20.5
90.6	20.5
90.7	20.5
90.8	20.5
90.9	20.5
91	20.5
91.1	20.5
91.2	20.6
91.3	20.5
91.4	20.5
91.5	20.5
91.6	20.6
91.7	20.5
91.8	20.5
91.9	20.6
92	20.6
92.1	20.6
92.2	20.5
92.3	20.6
92.4	20.6
92.5	20.6
92.6	20.6
92.7	20.6
92.8	20.5
92.9	20.6
93	20.6
93.1	20.6
93.2	20.6
93.3	20.6
93.4	20.5
93.5	20.6
93.6	20.6
93.7	20.6
93.8	20.6
93.9	20.6
94	20.5
94.1	20.6
94.2	20.6
94.3	20.6
94.4	20.6
94.5	20.6
94.6	20.6
94.7	20.6
94.8	20.6
94.9	20.6
95	20.6
95.1	20.6
95.2	20.6
95.3	20.6
95.4	20.6
95.5	20.6
95.6	20.6
95.7	20.6
95.8	20.6
95.9	20.6
96	20.6
96.1	20.6
96.2	20.6
96.3	20.6
96.4	20.7
96.5	20.6
96.6	20.6
96.7	20.6
96.8	20.6
96.9	20.6
97	20.6
97.1	20.7
97.2	20.6
97.3	20.6
97.4	20.6
97.5	20.6
97.6	20.7
97.6	20.6
97.7	20.7
97.8	20.6
97.9	20.7
98	20.6
98.1	20.6
98.2	20.7
98.3	20.6
98.4	20.7
98.5	20.6
98.6	20.7
98.7	20.7
98.8	20.6
98.9	20.7
99	20.6
99.1	20.7
99.2	20.7
99.3	20.7
99.4	20.6
99.5	20.7
99.6	20.7
99.7	20.7
99.8	20.6
99.9	20.7
100	20.7
100.1	20.7
100.2	20.7
100.3	20.7
100.4	20.7
100.5	20.7
100.6	20.7
100.7	20.7
100.8	20.7
100.9	20.7
101	20.7
101.1	20.7
101.2	20.7
101.3	20.7
101.4	20.7
101.5	20.7
101.6	20.7
101.7	20.7
101.8	20.7
101.9	20.7
102	20.7
102.1	20.7
102.2	20.7
102.3	20.7
102.4	20.7
102.5	20.8
102.6	20.7
102.7	20.7
102.8	20.7
102.9	20.7
103	20.8
103.1	20.7
103.2	20.8
103.3	20.8
103.4	20.8
103.5	20.7
103.6	20.7
103.7	20.8
103.8	20.7
103.9	20.7
104	20.8
104.1	20.8
104.2	20.8
104.3	20.8
104.4	20.8
104.5	20.8
104.6	20.8
104.7	20.8
104.8	20.8
104.9	20.8
105	20.8
105.1	20.8
105.2	20.8
105.3	20.8
105.4	20.8
105.5	20.8
105.6	20.8
105.7	20.8
105.8	20.8
105.9	20.8
106	20.8
106.1	20.8
106.2	20.8
106.3	20.8
106.4	20.8
106.5	20.8
106.6	20.8
106.7	20.8
106.8	20.8
106.9	20.8
107	20.8
107.1	20.8
107.2	20.9
107.3	20.8
107.4	20.8
107.5	20.8
107.6	20.8
107.7	20.8
107.8	20.8
107.9	20.8
108	20.8
108.1	20.8
108.2	20.8
108.3	20.8
108.4	20.8
108.5	20.9
108.6	20.8
108.7	20.9
108.8	20.9
108.9	20.8
109	20.9
109.1	20.8
109.2	20.8
109.3	20.9
109.4	20.9
109.5	20.9
109.6	20.9
109.7	20.9
109.8	20.9
109.9	20.9
110	20.9
110	20.9
110.1	20.8
110.2	20.9
110.3	20.9
110.4	20.9
110.5	20.8
110.6	20.9
110.7	20.9
110.8	20.9
110.9	20.9
111	20.9
111.1	20.9
111.2	20.9
111.3	20.9
111.4	20.9
111.5	20.9
111.6	20.9
111.7	20.9
111.8	20.9
111.9	20.9
112	20.9
112.1	20.9
112.2	20.9
112.3	20.9
112.4	20.9
112.5	20.9
112.6	21
112.7	20.9
112.8	20.9
112.9	20.9
113	21
113.1	21
113.2	20.9
113.3	20.9
113.4	21
113.5	20.9
113.6	21
113.7	20.9
113.8	21
113.9	20.9
114	21
114.1	21
114.2	20.9
114.3	21
114.4	21
114.5	21
114.6	21
114.7	21
114.8	20.9
114.9	21
115	21
115.1	21
115.2	21
115.3	21
115.4	21
115.5	21
115.6	21
115.7	21
115.8	21
115.9	21
116	21
116.1	21
116.2	21
116.3	21
116.4	21
116.5	21
116.6	21
116.7	21
116.8	21
116.9	21
117	21
117.1	21
117.2	21
117.3	21
117.4	21
117.5	21
117.6	21
117.7	21
117.8	21
117.9	21
118	21
118.1	21
118.2	21
118.3	21
118.4	21
118.5	21
118.6	21
118.7	21
118.8	21
118.9	21
119	21
119.1	21
119.2	21
119.3	21
119.4	21
119.5	21
119.6	21
119.7	21.1
119.8	21.1
119.9	21.1
120	21
120.1	21
120.2	21
120.3	21.1
120.4	21.1
120.5	21
120.6	21.1
120.7	21.1
120.8	21.1
120.9	21.1
121	21.1
121.1	21.1
121.2	21.1
121.3	21.1
121.4	21.1
121.5	21.1
121.6	21.1
121.7	21.1
121.8	21.1
121.9	21.1
122	21.1
122.1	21.1
122.2	21.1
122.3	21.1
122.4	21.1
122.5	21.1
122.5	21.1
122.6	21.1
122.7	21.1
122.8	21.1
122.9	21.1
123	21.1
123.1	21.2
123.2	21.1
123.3	21.1
123.4	21.1
123.5	21.1
123.6	21.1
123.7	21.1
123.8	21.1
123.9	21.2
124	21.2
124.1	21.1
124.2	21.1
124.3	21.2
124.4	21.1
124.5	21.2
124.6	21.1
124.7	21.1
124.8	21.2
124.9	21.2
125	21.2
125.1	21.2
125.2	21.2
125.3	21.2
125.4	21.2
125.5	21.2
125.6	21.2
125.7	21.2
125.8	21.2
125.9	21.2
126	21.2
126.1	21.2
126.2	21.2
126.3	21.2
126.4	21.2
126.5	21.2
126.6	21.2
126.7	21.2
126.8	21.2
126.9	21.2
127	21.2
127.1	21.2
127.2	21.2
127.3	21.2
127.4	21.2
127.5	21.2
127.6	21.2
127.7	21.2
127.8	21.2
127.9	21.2
128	21.2
128.1	21.2
128.2	21.2
128.3	21.2
128.4	21.2
128.5	21.2
128.6	21.2
128.7	21.3
128.8	21.2
128.9	21.2
129	21.2
129.1	21.2
129.2	21.3
129.3	21.3
129.4	21.2
129.5	21.2
129.6	21.3
129.7	21.3
129.8	21.3
129.9	21.3
130	21.3
130.1	21.3
130.2	21.3
130.3	21.3
130.4	21.3
130.5	21.3
130.6	21.3
130.7	21.3
130.8	21.3
130.9	21.3
131	21.3
131.1	21.3
131.2	21.3
131.3	21.3
131.4	21.3
131.5	21.3
131.6	21.3
131.7	21.3
131.8	21.3
131.9	21.3
132	21.3
132.1	21.3
132.2	21.3
132.3	21.3
132.4	21.3
132.5	21.3
132.6	21.3
132.7	21.3
132.8	21.3
132.9	21.3
133	21.3
133.1	21.3
133.2	21.3
133.3	21.3
133.4	21.3
133.5	21.3
133.6	21.3
133.7	21.3
133.8	21.3
133.9	21.3
134	21.3
134.1	21.3
134.2	21.3
134.3	21.3
134.4	21.3
134.5	21.3
134.6	21.3
134.7	21.4
134.8	21.4
134.9	21.3
134.9	21.3
135	21.3
135.1	21.4
135.2	21.4
135.3	21.3
135.4	21.4
135.5	21.4
135.6	21.4
135.7	21.4
135.8	21.4
135.9	21.4
136	21.4
136.1	21.4
136.2	21.4
136.3	21.4
136.4	21.4
136.5	21.4
136.6	21.4
136.7	21.4
136.8	21.4
136.9	21.4
137	21.4
137.1	21.4
137.2	21.4
137.3	21.4
137.4	21.4
137.5	21.4
137.6	21.4
137.7	21.4
137.8	21.4
137.9	21.4
138	21.4
138.1	21.4
138.2	21.4
138.3	21.4
138.4	21.4
138.5	21.4
138.6	21.4
138.7	21.4
138.8	21.4
138.9	21.4
139	21.4
139.1	21.4
139.2	21.4
139.3	21.4
139.4	21.4
139.5	21.4
139.6	21.4
139.7	21.4
139.8	21.4
139.9	21.4
140	21.4
140.1	21.4
140.2	21.4
140.3	21.4
140.4	21.5
140.5	21.4
140.6	21.4
140.7	21.5
140.8	21.4
140.9	21.4
141	21.5
141.1	21.5
141.2	21.4
141.3	21.4
141.4	21.5
141.5	21.5
141.6	21.5
141.7	21.5
141.8	21.5
141.9	21.5
142	21.5
142.1	21.5
142.2	21.5
142.3	21.5
142.4	21.5
142.5	21.5
142.6	21.5
142.7	21.5
142.8	21.5
142.9	21.5
143	21.5
143.1	21.5
143.2	21.5
143.3	21.5
143.4	21.5
143.5	21.5
143.6	21.5
143.7	21.5
143.8	21.5
143.9	21.5
144	21.5
144.1	21.5
144.2	21.5
144.3	21.5
144.4	21.5
144.5	21.5
144.6	21.5
144.7	21.5
144.8	21.5
144.9	21.5
145	21.5
145.1	21.5
145.2	21.5
145.3	21.5
145.4	21.5
145.5	21.5
145.6	21.5
145.7	21.5
145.8	21.5
145.9	21.5
146	21.5
146.1	21.5
146.2	21.5
146.3	21.6
146.4	21.6
146.5	21.5
146.6	21.5
146.7	21.5
146.8	21.5
146.9	21.5
147	21.6
147.1	21.6
147.2	21.5
147.3	21.5
147.3	21.6
147.4	21.6
147.5	21.5
147.6	21.6
147.7	21.6
147.8	21.5
147.9	21.6
148	21.6
148.1	21.6
148.2	21.6
148.3	21.6
148.4	21.6
148.5	21.6
148.6	21.6
148.7	21.6
148.8	21.6
148.9	21.6
149	21.6
149.1	21.6
149.2	21.6
149.3	21.6
149.4	21.6
149.5	21.6
149.6	21.6
149.7	21.6
149.8	21.6
149.9	21.6
150	21.6
150.1	21.6
150.2	21.6
150.3	21.6
150.4	21.6
150.5	21.6
150.6	21.6
150.7	21.6
150.8	21.6
150.9	21.6
151	21.6
151.1	21.6
151.2	21.6
151.3	21.6
151.4	21.6
151.5	21.7
151.6	21.6
151.7	21.6
151.8	21.6
151.9	21.6
152	21.6
152.1	21.6
152.2	21.7
152.3	21.6
152.4	21.6
152.5	21.6
152.6	21.7
152.7	21.7
152.8	21.7
152.9	21.7
153	21.6
153.1	21.7
153.2	21.6
153.3	21.7
153.4	21.7
153.5	21.7
153.6	21.7
153.7	21.6
153.8	21.7
153.9	21.7
154	21.7
154.1	21.7
154.2	21.7
154.3	21.7
154.4	21.7
154.5	21.7
154.6	21.7
154.7	21.7
154.8	21.7
154.9	21.7
155	21.7
155.1	21.7
155.2	21.7
155.3	21.7
155.4	21.7
155.5	21.7
155.6	21.7
155.7	21.7
155.8	21.7
155.9	21.7
156	21.7
156.1	21.7
156.2	21.7
156.3	21.7
156.4	21.7
156.5	21.7
156.6	21.7
156.7	21.7
156.8	21.7
156.9	21.7
157	21.7
157.1	21.7
157.2	21.7
157.3	21.7
157.4	21.7
157.5	21.7
157.6	21.7
157.7	21.7
157.8	21.7
157.9	21.7
158	21.8
158.1	21.7
158.2	21.7
158.3	21.7
158.4	21.7
158.5	21.8
158.6	21.8
158.7	21.7
158.8	21.7
158.9	21.8
159	21.7
159.1	21.7
159.2	21.8
159.3	21.8
159.4	21.8
159.5	21.8
159.6	21.8
159.7	21.8
159.7	21.8
159.8	21.8
159.9	21.8
160	21.8
160.1	21.8
160.2	21.8
160.3	21.7
160.4	21.8
160.5	21.8
160.6	21.8
160.7	21.8
160.8	21.8
160.9	21.8
161	21.8
161.1	21.8
161.2	21.8
161.3	21.8
161.4	21.8
161.5	21.8
161.6	21.8
161.7	21.8
161.8	21.8
161.9	21.8
162	21.8
162.1	21.8
162.2	21.8
162.3	21.8
162.4	21.8
162.5	21.8
162.6	21.8
162.7	21.8
162.8	21.8
162.9	21.8
163	21.8
163.1	21.8
163.2	21.8
163.3	21.8
163.4	21.9
163.5	21.8
163.6	21.8
163.7	21.8
163.8	21.8
163.9	21.9
164	21.9
164.1	21.8
164.2	21.8
164.3	21.9
164.4	21.9
164.5	21.8
164.6	21.9
164.7	21.9
164.8	21.9
164.9	21.9
165	21.8
165.1	21.9
165.2	21.9
165.3	21.9
165.4	21.9
165.5	21.9
165.6	21.9
165.7	21.9
165.8	21.9
165.9	21.9
166	21.9
166.1	21.9
166.2	21.9
166.3	21.9
166.4	21.9
166.5	21.9
166.6	21.9
166.7	21.9
166.8	21.9
166.9	21.9
167	21.9
167.1	21.9
167.2	21.9
167.3	21.9
167.4	21.9
167.5	21.9
167.6	21.9
167.7	21.9
167.8	21.9
167.9	21.9
168	21.9
168.1	22
168.2	21.9
168.3	21.9
168.4	21.9
168.5	21.9
168.6	21.9
168.7	22
168.8	22
168.9	21.9
169	21.9
169.1	22
169.2	22
169.3	22
169.4	22
169.5	22
169.6	22
169.7	22
169.8	22
169.9	22
170	22
170.1	22
170.2	22
170.3	22
170.4	22
170.5	22
170.6	22
170.7	22
170.8	22
170.9	22
171	22
171.1	22
171.2	22
171.3	22
171.4	22
171.5	22
171.6	22
171.7	22
171.8	22
171.9	22
172	22
172	22
172.1	22
172.2	22
172.3	22
172.4	22
172.5	22
172.6	22.1
172.7	22
172.8	22
172.9	22.1
173	22
173.1	22
173.2	22.1
173.3	22
173.4	22.1
173.5	22.1
173.6	22.1
173.7	22
173.8	22.1
173.9	22.1
174	22
174.1	22.1
174.2	22.1
174.3	22.1
174.4	22.1
174.5	22.1
174.6	22.1
174.7	22.1
174.8	22.1
174.9	22.1
175	22.1
175.1	22.1
175.2	22.1
175.3	22.1
175.4	22.1
175.5	22.1
175.6	22.1
175.7	22.1
175.8	22.1
175.9	22.1
176	22.1
176.1	22.1
176.2	22.1
176.3	22.2
176.4	22.1
176.5	22.1
176.6	22.1
176.7	22.1
176.8	22.1
176.9	22.2
177	22.1
177.1	22.1
177.2	22.2
177.3	22.1
177.4	22.2
177.5	22.1
177.6	22.2
177.7	22.1
177.8	22.2
177.9	22.1
178	22.2
178.1	22.2
178.2	22.1
178.3	22.2
178.4	22.2
178.5	22.2
178.6	22.1
178.7	22.2
178.8	22.2
178.9	22.2
179	22.2
179.1	22.2
179.2	22.2
179.3	22.2
179.4	22.2
179.5	22.2
179.6	22.2
179.7	22.2
179.8	22.2
179.9	22.2
180	22.2
180.1	22.2
180.2	22.2
180.3	22.2
180.4	22.2
180.5	22.2
180.6	22.2
180.7	22.2
180.8	22.2
180.9	22.2
181	22.2
181.1	22.2
181.2	22.2
181.3	22.2
181.4	22.2
181.5	22.2
181.6	22.2
181.7	22.2
181.8	22.3
181.9	22.3
182	22.2
182.1	22.2
182.2	22.2
182.3	22.3
182.4	22.2
182.5	22.2
182.6	22.3
182.7	22.3
182.8	22.2
182.9	22.3
183	22.3
183.1	22.2
183.2	22.3
183.3	22.3
183.4	22.3
183.5	22.3
183.6	22.3
183.7	22.3
183.8	22.3
183.9	22.3
184	22.3
184.1	22.3
184.2	22.3
184.3	22.3
184.4	22.3
184.5	22.3
184.5	22.3
184.6	22.3
184.7	22.3
184.8	22.3
184.9	22.3
185	22.3
185.1	22.3
185.2	22.3
185.3	22.3
185.4	22.3
185.5	22.3
185.6	22.3
185.7	22.3
185.8	22.3
185.9	22.3
186	22.3
186.1	22.3
186.2	22.3
186.3	22.4
186.4	22.3
186.5	22.3
186.6	22.3
186.7	22.4
186.8	22.3
186.9	22.4
187	22.3
187.1	22.3
187.2	22.4
187.3	22.3
187.4	22.4
187.5	22.3
187.6	22.4
187.7	22.4
187.8	22.3
187.9	22.4
188	22.4
188.1	22.3
188.2	22.4
188.3	22.4
188.4	22.4
188.5	22.4
188.6	22.4
188.7	22.3
188.8	22.4
188.9	22.4
189	22.4
189.1	22.4
189.2	22.4
189.3	22.4
189.4	22.4
189.5	22.4
189.6	22.4
189.7	22.4
189.8	22.4
189.9	22.4
190	22.4
190.1	22.4
190.2	22.4
190.3	22.4
190.4	22.4
190.5	22.4
190.6	22.4
190.7	22.5
190.8	22.4
190.9	22.4
191	22.5
191.1	22.4
191.2	22.4
191.3	22.5
191.4	22.5
191.5	22.5
191.6	22.4
191.7	22.4
191.8	22.5
191.9	22.5
192	22.5
192.1	22.5
192.2	22.5
192.3	22.5
192.4	22.5
192.5	22.5
192.6	22.5
192.7	22.5
192.8	22.5
192.9	22.5
193	22.5
193.1	22.5
193.2	22.5
193.3	22.5
193.4	22.5
193.5	22.5
193.6	22.5
193.7	22.5
193.8	22.5
193.9	22.5
194	22.5
194.1	22.5
194.2	22.5
194.3	22.5
194.4	22.5
194.5	22.5
194.6	22.5
194.7	22.5
194.8	22.5
194.9	22.6
195	22.5
195.1	22.5
195.2	22.5
195.3	22.5
195.4	22.5
195.5	22.5
195.6	22.5
195.7	22.5
195.8	22.6
195.9	22.5
196	22.5
196.1	22.6
196.2	22.5
196.3	22.6
196.4	22.5
196.5	22.5
196.6	22.6
196.7	22.6
196.8	22.5
196.9	22.6
196.9	22.5
197	22.6
197.1	22.6
197.2	22.6
197.3	22.5
197.4	22.6
197.5	22.6
197.6	22.6
197.7	22.6
197.8	22.6
197.9	22.6
198	22.6
198.1	22.6
198.2	22.6
198.3	22.6
198.4	22.6
198.5	22.6
198.6	22.6
198.7	22.6
198.8	22.6
[truncated: 12,979 more rows]

## Sheet: LZSD
D	T
245	24.7
245.1	24.7
245.2	24.7
245.3	24.7
245.4	24.7
245.5	24.7
245.6	24.7
245.7	24.7
245.8	24.7
245.9	24.7
246	24.7
246.1	24.7
246.2	24.7
246.3	24.7
246.4	24.7
246.5	24.7
246.6	24.7
246.7	24.7
246.8	24.7
246.9	24.7
247	24.8
247.1	24.8
247.2	24.8
247.3	24.8
247.4	24.8
247.5	24.8
247.6	24.8
247.7	24.8
247.8	24.8
247.9	24.8
248	24.8
248.1	24.8
248.2	24.8
248.3	24.8
248.4	24.8
248.5	24.8
248.6	24.8
248.7	24.8
248.8	24.8
248.9	24.8
249	24.8
249.1	24.8
249.2	24.8
249.3	24.8
249.4	24.8
249.5	24.8
249.6	24.9
249.7	24.9
249.8	24.9
249.9	24.9
250	24.9
250.1	24.9
250.2	24.9
250.3	24.9
250.4	24.9
250.5	24.9
250.6	24.9
250.7	24.9
250.8	24.9
250.9	24.9
251	24.9
251.1	24.9
251.2	24.9
251.3	24.9
251.4	24.9
251.5	24.9
251.6	24.9
251.7	24.9
251.8	24.9
251.9	24.9
252	24.9
252.1	24.9
252.2	24.9
252.3	24.9
252.4	24.9
252.5	25
252.6	25
252.7	25
252.8	25
252.9	25
253	25
253.1	25
253.2	25
253.3	25
253.4	25
253.5	25
253.6	25
253.7	25
253.8	25
253.9	25
254	25
254.1	25
254.2	25
254.3	25
254.4	25
254.5	25
254.6	25
254.7	25
254.8	25
254.9	25
255	25
255.1	25
255.2	25
255.3	25
255.4	25
255.5	25
255.6	25
255.7	25
255.8	25
255.9	25.1
256	25.1
256.1	25.1
256.2	25.1
256.3	25.1
256.4	25.1
256.5	25.1
256.6	25.1
256.7	25.1
256.8	25.1
256.9	25.1
257	25.1
257.1	25.1
257.2	25.1
257.3	25.1
257.4	25.1
257.5	25.1
257.6	25.1
257.7	25.1
257.8	25.1
257.9	25.1
258	25.1
258.1	25.1
258.2	25.1
258.3	25.1
258.4	25.1
258.5	25.1
258.6	25.1
258.7	25.1
258.8	25.1
258.9	25.1
259	25.1
259.1	25.1
259.2	25.1
259.3	25.1
259.4	25.1
259.5	25.1
259.6	25.1
259.7	25.2
259.8	25.2
259.9	25.2
260	25.2
260.1	25.2
260.2	25.2
260.3	25.2
260.4	25.2
260.5	25.2
260.6	25.2
260.7	25.2
260.8	25.2
260.9	25.2
261	25.2
261.1	25.2
261.2	25.2
261.3	25.2
261.4	25.2
261.5	25.2
261.6	25.2
261.7	25.2
261.8	25.2
261.9	25.2
262	25.2
262.1	25.2
262.2	25.2
262.3	25.2
262.4	25.2
262.5	25.2
262.6	25.2
262.7	25.2
262.8	25.2
262.9	25.2
263	25.2
263.1	25.2
263.2	25.2
263.3	25.2
263.4	25.2
263.5	25.2
263.6	25.2
263.7	25.3
263.8	25.3
263.9	25.3
264	25.3
264.1	25.3
264.2	25.3
264.3	25.3
264.4	25.3
264.5	25.3
264.6	25.3
264.7	25.3
264.8	25.3
264.9	25.3
265	25.3
265.1	25.3
265.2	25.3
265.3	25.3
265.4	25.3
265.5	25.3
265.6	25.3
265.7	25.3
265.8	25.3
265.9	25.3
266	25.3
266.1	25.3
266.2	25.3
266.3	25.3
266.4	25.3
266.5	25.3
266.6	25.3
266.7	25.3
266.8	25.3
266.9	25.3
267	25.3
267.1	25.3
267.2	25.3
267.3	25.4
267.4	25.4
267.5	25.4
267.6	25.4
267.7	25.4
267.8	25.4
267.9	25.4
268	25.4
268.1	25.4
268.2	25.4
268.3	25.4
268.4	25.4
268.5	25.4
268.6	25.4
268.7	25.4
268.8	25.4
268.9	25.4
269	25.4
269.1	25.4
269.2	25.4
269.3	25.4
269.4	25.4
269.5	25.4
269.6	25.4
269.7	25.4
269.8	25.4
269.9	25.4
270	25.4
270.1	25.4
270.2	25.4
270.3	25.4
270.4	25.5
270.5	25.5
270.6	25.5
270.7	25.5
270.8	25.5
270.9	25.5
271	25.5
271.1	25.5
271.2	25.5
271.3	25.5
271.4	25.5
271.5	25.5
271.6	25.5
271.7	25.5
271.8	25.5
271.9	25.5
272	25.5
272.1	25.5
272.2	25.5
272.3	25.5
272.4	25.5
272.5	25.5
272.6	25.5
272.7	25.5
272.8	25.5
272.9	25.5
273	25.5
273.1	25.5
273.2	25.5
273.3	25.5
273.4	25.5
273.5	25.5
273.6	25.5
273.7	25.5
273.8	25.5
273.9	25.5
274	25.5
274.1	25.5
274.2	25.5
274.3	25.5
274.4	25.5
274.5	25.5
274.6	25.5
274.7	25.5
274.8	25.6
274.9	25.6
275	25.6
275.1	25.6
275.2	25.6
275.3	25.6
275.4	25.6
275.5	25.6
275.6	25.6
275.7	25.6
275.8	25.6
275.9	25.6
276	25.6
276.1	25.6
276.2	25.6
276.3	25.6
276.4	25.6
276.5	25.6
276.6	25.6
276.7	25.6
276.8	25.6
276.9	25.6
277	25.6
277.1	25.6
277.2	25.6
277.3	25.6
277.4	25.6
277.5	25.6
277.6	25.6
277.7	25.6
277.8	25.6
277.9	25.6
278	25.6
278.1	25.6
278.2	25.6
278.3	25.6
278.4	25.6
278.5	25.6
278.6	25.6
278.7	25.6
278.8	25.6
278.9	25.6
279	25.6
279.1	25.6
279.2	25.6
279.3	25.6
279.4	25.6
279.5	25.6
279.6	25.6
279.7	25.6
279.8	25.6
279.9	25.6
280	25.6
280.1	25.7
280.2	25.7
280.3	25.7
280.4	25.7
280.5	25.7
280.6	25.7
280.7	25.7
280.8	25.7
280.9	25.7
281	25.7
281.1	25.7
281.2	25.7
281.3	25.7
281.4	25.7
281.5	25.7
281.6	25.7
281.7	25.7
281.8	25.7
281.9	25.7
282	25.7
282.1	25.7
282.2	25.7
282.3	25.7
282.4	25.7
282.5	25.7
282.6	25.7
282.7	25.7
282.8	25.7
282.9	25.7
283	25.7
283.1	25.7
283.2	25.7
283.3	25.7
283.4	25.7
283.5	25.7
283.6	25.7
283.7	25.7
283.8	25.7
283.9	25.7
284	25.7
284.1	25.7
284.2	25.7
284.3	25.8
284.4	25.8
284.5	25.8
284.6	25.8
284.7	25.8
284.8	25.8
284.9	25.8
285	25.8
285.1	25.8
285.2	25.8
285.3	25.8
285.4	25.8
285.5	25.8
285.6	25.8
285.7	25.8
285.8	25.8
285.9	25.8
286	25.8
286.1	25.8
286.2	25.8
286.3	25.8
286.4	25.8
286.5	25.8
286.6	25.8
286.7	25.8
286.8	25.8
286.9	25.8
287	25.8
287.1	25.8
287.2	25.8
287.3	25.8
287.4	25.8
287.5	25.8
287.6	25.8
287.7	25.8
287.8	25.8
287.9	25.9
288	25.9
288.1	25.9
288.2	25.9
288.3	25.9
288.4	25.9
288.5	25.9
288.6	25.9
288.7	25.9
288.8	25.9
288.9	25.9
289	25.9
289.1	25.9
289.2	25.9
289.3	25.9
289.4	25.9
289.5	25.9
289.6	25.9
289.7	25.9
289.8	25.9
289.9	25.9
290	25.9
290.1	25.9
290.2	25.9
290.3	25.9
290.4	25.9
290.5	25.9
290.6	25.9
290.7	25.9
290.8	25.9
290.9	25.9
291	25.9
291.1	25.9
291.2	25.9
291.3	25.9
291.4	26
291.5	26
291.6	26
291.7	26
291.8	25.9
291.9	25.9
292	25.9
292.1	25.9
292.2	25.9
292.3	25.9
292.4	25.9
292.5	25.9
292.6	25.9
292.7	26
292.8	26
292.9	26
293	26
293.1	26
293.2	26
293.3	26
293.4	26
293.5	26
293.6	26
293.7	26
293.8	26
293.9	26
294	26
294.1	26
294.2	26
294.3	26
294.4	26
294.5	26
294.6	26
294.7	26
294.8	26
294.9	26
295	26
295.1	26
295.2	26
295.3	26
295.4	26
295.5	26
295.6	26
295.7	26
295.8	26
295.9	26
296	26
296.1	26
296.2	26
296.3	26
296.4	26
296.5	26
296.6	26
296.7	26
296.8	26
296.9	26
297	26
297.1	26
297.2	26
297.3	26
297.4	26
297.5	26
297.6	26
297.7	26
297.8	26
297.9	26
298	26
298.1	26
298.2	26
298.3	26
298.4	26
298.5	26
298.6	26
298.7	26
298.8	26
298.9	26.1
299	26.1
299.1	26
299.2	26
299.3	26
299.4	26
299.5	26
299.6	26.1
299.7	26.1
299.8	26.1
299.9	26.1
300	26.1
300.1	26.1
300.2	26.1
300.3	26.1
300.4	26.1
300.5	26.1
300.6	26.1
300.7	26.1
300.8	26.1
300.9	26.1
301	26.1
301.1	26.1
301.2	26.1
301.3	26.1
301.4	26.1
301.5	26.1
301.6	26.1
301.7	26.1
301.8	26.1
301.9	26.1
302	26.1
302.1	26.1
302.2	26.1
302.3	26.1
302.4	26.1
302.5	26.1
302.6	26.1
302.7	26.2
302.8	26.2
302.9	26.2
303	26.2
303.1	26.2
303.2	26.2
303.3	26.2
303.4	26.2
303.5	26.2
303.6	26.2
303.7	26.2
303.8	26.2
303.9	26.2
304	26.2
304.1	26.2
304.2	26.2
304.3	26.2
304.4	26.2
304.5	26.2
304.6	26.2
304.7	26.2
304.8	26.2
304.9	26.2
305	26.2
305.1	26.2
305.2	26.2
305.3	26.2
305.4	26.2
305.5	26.2
305.6	26.2
305.7	26.2
305.8	26.2
305.9	26.2
306	26.2
306.1	26.2
306.2	26.2
306.3	26.2
306.4	26.2
306.5	26.2
306.6	26.2
306.7	26.2
306.8	26.2
306.9	26.2
307	26.2
307.1	26.2
307.2	26.2
307.3	26.2
307.4	26.2
307.5	26.2
307.6	26.2
307.7	26.2
307.8	26.2
307.9	26.2
308	26.2
308.1	26.2
308.2	26.3
308.3	26.3
308.4	26.3
308.5	26.3
308.6	26.3
308.7	26.3
308.8	26.3
308.9	26.3
309	26.3
309.1	26.3
309.2	26.3
309.3	26.3
309.4	26.3
309.5	26.3
309.6	26.3
309.7	26.3
309.8	26.3
309.9	26.3
310	26.3
310.1	26.3
310.2	26.3
310.3	26.3
310.4	26.3
310.5	26.3
310.6	26.3
310.7	26.3
310.8	26.3
310.9	26.3
311	26.3
311.1	26.3
311.2	26.3
311.3	26.3
311.4	26.3
311.5	26.3
311.6	26.3
311.7	26.3
311.8	26.3
311.9	26.3
312	26.3
312.1	26.3
312.2	26.3
312.3	26.3
312.4	26.3
312.5	26.3
312.6	26.3
312.7	26.3
312.8	26.3
312.9	26.4
313	26.4
313.1	26.4
313.2	26.4
313.3	26.4
313.4	26.4
313.5	26.4
313.6	26.4
313.7	26.4
313.8	26.4
313.9	26.4
314	26.4
314.1	26.4
314.2	26.4
314.3	26.4
314.4	26.4
314.5	26.4
314.6	26.4
314.7	26.4
314.8	26.4
314.9	26.4
315	26.4
315.1	26.4
315.2	26.4
315.3	26.4
315.4	26.4
315.5	26.4
315.6	26.4
315.7	26.4
315.8	26.4
315.9	26.4
316	26.4
316.1	26.4
316.2	26.4
316.3	26.4
316.4	26.4
316.5	26.4
316.6	26.4
316.7	26.4
316.8	26.4
316.9	26.4
317	26.4
317.1	26.4
317.2	26.4
317.3	26.4
317.4	26.4
317.5	26.4
317.6	26.4
317.7	26.4
317.8	26.4
317.9	26.4
318	26.4
318.1	26.4
318.2	26.4
318.3	26.5
318.4	26.5
318.5	26.5
318.6	26.5
318.7	26.5
318.8	26.5
318.9	26.5
319	26.5
319.1	26.5
319.2	26.5
319.3	26.5
319.4	26.5
319.5	26.5
319.6	26.5
319.7	26.5
319.8	26.5
319.9	26.5
320	26.5
320.1	26.5
320.2	26.5
320.3	26.5
320.4	26.5
320.5	26.5
320.6	26.5
320.7	26.5
320.8	26.5
320.9	26.5
321	26.5
321.1	26.5
321.2	26.5
321.3	26.5
321.4	26.5
321.5	26.5
321.6	26.5
321.7	26.5
321.8	26.5
321.9	26.5
322	26.5
322.1	26.5
322.2	26.5
322.3	26.5
322.4	26.5
322.5	26.5
322.6	26.5
322.7	26.5
322.8	26.5
322.9	26.5
323	26.5
323.1	26.5
323.2	26.5
323.3	26.5
323.4	26.5
323.5	26.5
323.6	26.5
323.7	26.5
323.8	26.6
323.9	26.6
324	26.6
324.1	26.6
324.2	26.6
324.3	26.6
324.4	26.6
324.5	26.6
324.6	26.6
324.7	26.6
324.8	26.6
324.9	26.6
325	26.6
325.1	26.6
325.2	26.6
325.3	26.6
325.4	26.6
325.5	26.6
325.6	26.6
325.7	26.6
325.8	26.6
325.9	26.6
326	26.6
326.1	26.6
326.2	26.6
326.3	26.6
326.4	26.6
326.5	26.6
326.6	26.6
326.7	26.6
326.8	26.6
326.9	26.6
327	26.6
327.1	26.6
327.2	26.6
327.3	26.6
327.4	26.6
327.5	26.6
327.6	26.6
327.7	26.6
327.8	26.6
327.9	26.6
328	26.6
328.1	26.6
328.2	26.6
328.3	26.7
328.4	26.7
328.5	26.7
328.6	26.7
328.7	26.7
328.8	26.7
328.9	26.7
329	26.7
329.1	26.7
329.2	26.7
329.3	26.7
329.4	26.7
329.5	26.7
329.6	26.7
329.7	26.7
329.8	26.7
329.9	26.7
330	26.7
330.1	26.7
330.2	26.7
330.3	26.7
330.4	26.7
330.5	26.7
330.6	26.7
330.7	26.7
330.8	26.8
330.9	26.7
331	26.7
331.1	26.7
331.2	26.7
331.3	26.7
331.4	26.8
331.5	26.8
331.6	26.8
331.7	26.8
331.8	26.8
331.9	26.8
332	26.8
332.1	26.8
332.2	26.8
332.3	26.8
332.4	26.8
332.5	26.8
332.6	26.8
332.7	26.8
332.8	26.8
332.9	26.8
333	26.8
333.1	26.8
333.2	26.8
333.3	26.8
333.4	26.8
333.5	26.8
333.6	26.8
333.7	26.8
333.8	26.8
333.9	26.8
334	26.8
334.1	26.8
334.2	26.8
334.3	26.8
334.4	26.8
334.5	26.8
334.6	26.8
334.7	26.8
334.8	26.8
334.9	26.8
335	26.8
335.1	26.8
335.2	26.9
335.3	26.8
335.4	26.8
335.5	26.8
335.6	26.8
335.7	26.8
335.8	26.8
335.9	26.8
336	26.8
336.1	26.8
336.2	26.8
336.3	26.9
336.4	26.9
336.5	26.9
336.6	26.9
336.7	26.9
336.8	26.9
336.9	26.9
337	26.9
337.1	26.9
337.2	26.9
337.3	26.9
337.4	26.9
337.5	26.9
337.6	26.9
337.7	26.9
337.8	26.9
337.9	26.9
338	26.9
338.1	26.9
338.2	26.9
338.3	26.9
338.4	26.9
338.5	26.9
338.6	26.9
338.7	26.9
338.8	26.9
338.9	26.9
339	26.9
339.1	26.9
339.2	26.9
339.3	26.9
339.4	26.9
339.5	26.9
339.6	26.9
339.7	26.9
339.8	26.9
339.9	26.9
340	26.9
340.1	26.9
340.2	26.9
340.3	26.9
340.4	26.9
340.5	26.9
340.6	26.9
340.7	26.9
340.8	27
340.9	27
341	27
341.1	27
341.2	27
341.3	27
341.4	27
341.5	27
341.6	27
341.7	27
341.8	27
341.9	27
342	27
342.1	27
342.2	27
342.3	27
342.4	27
342.5	27
342.6	27
342.7	27
342.8	27
342.9	27
343	27
343.1	27
343.2	27
343.3	27
343.4	27
343.5	27
343.6	27
343.7	27
343.8	27
343.9	27
344	27
344.1	27
344.2	27
344.3	27
344.4	27
344.5	27
344.6	27
344.7	27
344.8	27.1
344.9	27.1
345	27.1
345.1	27.1
345.2	27.1
345.3	27.1
345.4	27.1
345.5	27.1
345.6	27.1
345.7	27.1
345.8	27.1
345.9	27.1
346	27.1
346.1	27.1
346.2	27.1
346.3	27.1
346.4	27.1
346.5	27.1
346.6	27.1
346.7	27.1
346.8	27.1
346.9	27.1
347	27.1
347.1	27.1
347.2	27.1
347.3	27.1
347.4	27.1
347.5	27.1
347.6	27.1
347.7	27.1
347.8	27.1
347.9	27.1
348	27.1
348.1	27.1
348.2	27.1
348.3	27.1
348.4	27.1
348.5	27.1
348.6	27.1
348.7	27.1
348.8	27.1
348.9	27.1
349	27.1
349.1	27.1
349.2	27.1
349.3	27.1
349.4	27.2
349.5	27.2
349.6	27.2
349.7	27.2
349.8	27.2
349.9	27.2
350	27.2
350.1	27.2
350.2	27.2
350.3	27.2
350.4	27.2
350.5	27.2
350.6	27.2
350.7	27.2
350.8	27.2
350.9	27.2
351	27.2
351.1	27.2
351.2	27.2
351.3	27.2
351.4	27.2
351.5	27.2
351.6	27.2
351.7	27.2
351.8	27.2
351.9	27.2
352	27.2
352.1	27.2
352.2	27.2
352.3	27.2
352.4	27.2
352.5	27.2
352.6	27.2
352.7	27.2
352.8	27.2
352.9	27.2
353	27.2
353.1	27.2
353.2	27.2
353.3	27.2
353.4	27.2
353.5	27.2
353.6	27.2
353.7	27.2
353.8	27.2
353.9	27.2
354	27.2
354.1	27.2
354.2	27.2
354.3	27.2
354.4	27.2
354.5	27.2
354.6	27.3
354.7	27.3
354.8	27.3
354.9	27.3
355	27.3
355.1	27.3
355.2	27.3
355.3	27.3
355.4	27.3
355.5	27.3
355.6	27.3
355.7	27.3
355.8	27.3
355.9	27.3
356	27.3
356.1	27.3
356.2	27.3
356.3	27.3
356.4	27.3
356.5	27.3
356.6	27.3
356.7	27.3
356.8	27.3
356.9	27.3
357	27.3
357.1	27.3
357.2	27.3
357.3	27.3
357.4	27.3
357.5	27.3
357.6	27.3
357.7	27.3
357.8	27.3
357.9	27.3
358	27.3
358.1	27.3
358.2	27.3
358.3	27.4
358.4	27.4
358.5	27.3
358.6	27.3
358.7	27.3
358.8	27.3
358.9	27.3
359	27.3
359.1	27.3
359.2	27.3
359.3	27.3
359.4	27.3
359.5	27.4
359.6	27.4
359.7	27.4
359.8	27.4
359.9	27.4
360	27.4
360.1	27.4
360.2	27.4
360.3	27.4
360.4	27.4
360.5	27.4
360.6	27.4
360.7	27.4
360.8	27.4
360.9	27.4
361	27.4
361.1	27.4
361.2	27.4
361.3	27.4
361.4	27.4
361.5	27.4
361.6	27.4
361.7	27.4
361.8	27.4
361.9	27.4
362	27.4
362.1	27.4
362.2	27.4
362.3	27.4
362.4	27.4
362.5	27.4
362.6	27.4
362.7	27.4
362.8	27.4
362.9	27.4
363	27.5
363.1	27.5
363.2	27.5
363.3	27.5
363.4	27.5
363.5	27.5
363.6	27.5
363.7	27.5
363.8	27.5
363.9	27.5
364	27.5
364.1	27.5
364.2	27.5
364.3	27.5
364.4	27.5
364.5	27.5
364.6	27.5
364.7	27.5
364.8	27.5
364.9	27.5
365	27.5
365.1	27.5
365.2	27.5
365.3	27.5
365.4	27.5
365.5	27.5
365.6	27.5
365.7	27.5
365.8	27.5
365.9	27.5
366	27.5
366.1	27.5
366.2	27.5
366.3	27.5
366.4	27.5
366.5	27.5
366.6	27.5
366.7	27.5
366.8	27.5
366.9	27.5
367	27.5
367.1	27.5
367.2	27.5
367.3	27.5
367.4	27.6
367.5	27.6
367.6	27.5
367.7	27.5
367.8	27.6
367.9	27.5
368	27.5
368.1	27.5
368.2	27.5
368.3	27.6
368.4	27.6
368.5	27.6
368.6	27.6
368.7	27.6
368.8	27.6
368.9	27.6
369	27.6
369.1	27.6
369.2	27.6
369.3	27.6
369.4	27.6
369.5	27.6
369.6	27.6
369.7	27.6
369.8	27.6
369.9	27.6
370	27.6
370.1	27.6
370.2	27.6
370.3	27.6
370.4	27.6
370.5	27.6
370.6	27.6
370.7	27.6
370.8	27.6
370.9	27.6
371	27.6
371.1	27.6
371.2	27.6
371.3	27.6
371.4	27.6
371.5	27.6
371.6	27.6
371.7	27.6
371.8	27.6
371.9	27.6
372	27.6
372.1	27.6
372.2	27.6
372.3	27.6
372.4	27.6
372.5	27.6
372.6	27.7
372.7	27.7
372.8	27.7
372.9	27.7
373	27.7
373.1	27.7
373.2	27.7
373.3	27.7
373.4	27.7
373.5	27.7
373.6	27.7
373.7	27.7
373.8	27.7
373.9	27.7
374	27.7
374.1	27.7
374.2	27.7
374.3	27.7
374.4	27.7
374.5	27.7
374.6	27.7
374.7	27.7
374.8	27.7
374.9	27.7
375	27.7
375.1	27.7
375.2	27.7
375.3	27.7
375.4	27.7
375.5	27.7
375.6	27.7
375.7	27.7
375.8	27.7
375.9	27.7
376	27.7
376.1	27.7
376.2	27.8
376.3	27.8
376.4	27.8
376.5	27.8
376.6	27.8
376.7	27.8
376.8	27.8
376.9	27.8
377	27.8
377.1	27.8
377.2	27.8
377.3	27.8
377.4	27.8
377.5	27.8
377.6	27.8
377.7	27.8
377.8	27.8
377.9	27.8
378	27.8
378.1	27.8
378.2	27.8
378.3	27.8
378.4	27.8
378.5	27.8
378.6	27.8
378.7	27.8
378.8	27.8
378.9	27.8
379	27.8
379.1	27.8
379.2	27.8
379.3	27.8
379.4	27.8
379.5	27.8
379.6	27.8
379.7	27.8
379.8	27.9
379.9	27.9
380	27.9
380.1	27.9
380.2	27.9
380.3	27.9
380.4	27.9
380.5	27.9
380.6	27.9
380.7	27.9
380.8	27.9
380.9	27.9
381	27.9
381.1	27.9
381.2	27.9
381.3	27.9
381.4	27.9
381.5	27.9
381.6	27.9
381.7	27.9
381.8	27.9
381.9	27.9
382	27.9
382.1	27.9
382.2	27.9
382.3	27.9
382.4	27.9
382.5	27.9
382.6	27.9
382.7	27.9
382.8	27.9
382.9	27.9
383	27.9
383.1	27.9
383.2	28
383.3	28
383.4	28
383.5	28
383.6	28
383.7	28
383.8	28
383.9	28
384	28
384.1	28
384.2	28
384.3	28
384.4	28
384.5	28
384.6	28
384.7	28
384.8	28
384.9	28
385	28
385.1	28
385.2	28
385.3	28
385.4	28
385.5	28
385.6	28
385.7	28
385.8	28
385.9	28
386	28
386.1	28
386.2	28
386.3	28
386.4	28
386.5	28
386.6	28
386.7	28
386.8	28
386.9	28
387	28
387.1	28
387.2	28
387.3	28
387.4	28
387.5	28
387.6	28.1
387.7	28.1
387.8	28
387.9	28
388	28
388.1	28
388.2	28
388.3	28
388.4	28
388.5	28.1
388.6	28.1
388.7	28.1
388.8	28
388.9	28
389	28
389.1	28
389.2	28
389.3	28.1
389.4	28.1
389.5	28.1
389.6	28.1
389.7	28.1
389.8	28.1
389.9	28.1
390	28.1
390.1	28.1
390.2	28.1
390.3	28.1
390.4	28.1
390.5	28.1
390.6	28.1
390.7	28.1
390.8	28.1
390.9	28.1
391	28.1
391.1	28.1
391.2	28.1
391.3	28.1
391.4	28.1
391.5	28.1
391.6	28.1
391.7	28.1
391.8	28.1
391.9	28.1
392	28.1
392.1	28.1
392.2	28.1
392.3	28.1
392.4	28.2
392.5	28.2
392.6	28.2
392.7	28.2
392.8	28.2
392.9	28.2
393	28.2
393.1	28.2
393.2	28.2
393.3	28.2
393.4	28.2
393.5	28.2
393.6	28.2
393.7	28.2
393.8	28.2
393.9	28.2
394	28.2
394.1	28.2
394.2	28.2
394.3	28.2
394.4	28.2
394.5	28.2
394.6	28.2
394.7	28.2
394.8	28.2
394.9	28.2
395	28.2
395.1	28.2
395.2	28.2
395.3	28.2
395.4	28.2
395.5	28.2
395.6	28.2
395.7	28.2
395.8	28.3
395.9	28.3
396	28.3
396.1	28.3
396.2	28.3
396.3	28.3
396.4	28.3
396.5	28.3
396.6	28.3
396.7	28.3
396.8	28.3
396.9	28.3
397	28.3
397.1	28.3
397.2	28.3
397.3	28.3
397.4	28.3
397.5	28.3
397.6	28.3
397.7	28.3
397.8	28.3
397.9	28.3
398	28.3
398.1	28.3
398.2	28.3
398.3	28.3
398.4	28.3
398.5	28.3
398.6	28.4
398.7	28.4
398.8	28.4
398.9	28.4
399	28.4
399.1	28.4
399.2	28.4
399.3	28.4
399.4	28.4
399.5	28.4
399.6	28.4
399.7	28.4
399.8	28.4
399.9	28.4
400	28.4
400.1	28.4
400.2	28.4
400.3	28.4
400.4	28.4
400.5	28.4
400.6	28.4
400.7	28.4
400.8	28.4
400.9	28.4
401	28.4
401.1	28.4
401.2	28.4
401.3	28.4
401.4	28.4
401.5	28.4
401.6	28.4
401.7	28.4
401.8	28.4
401.9	28.5
402	28.5
402.1	28.5
402.2	28.5
402.3	28.5
402.4	28.4
402.5	28.4
402.6	28.5
402.7	28.5
402.8	28.5
402.9	28.5
403	28.5
403.1	28.5
403.2	28.5
403.3	28.5
403.4	28.5
403.5	28.5
403.6	28.5
403.7	28.5
403.8	28.5
403.9	28.5
404	28.5
404.1	28.5
404.2	28.5
404.3	28.5
404.4	28.5
404.5	28.5
404.6	28.5
404.7	28.5
404.8	28.5
404.9	28.5
405	28.5
405.1	28.5
405.2	28.5
405.3	28.5
405.4	28.5
405.5	28.5
405.6	28.5
405.7	28.5
405.8	28.5
405.9	28.5
406	28.5
406.1	28.6
406.2	28.6
406.3	28.6
406.4	28.6
406.5	28.6
406.6	28.6
406.7	28.6
406.8	28.6
406.9	28.6
407	28.6
407.1	28.6
407.2	28.6
407.3	28.6
407.4	28.6
407.5	28.6
407.6	28.6
407.7	28.6
407.8	28.6
407.9	28.6
408	28.6
408.1	28.6
408.2	28.6
408.3	28.6
408.4	28.6
408.5	28.6
408.6	28.6
408.7	28.6
408.8	28.6
408.9	28.6
409	28.6
409.1	28.6
409.2	28.6
409.3	28.6
409.4	28.6
409.5	28.6
409.6	28.6
409.7	28.6
409.8	28.7
409.9	28.7
410	28.7
410.1	28.7
410.2	28.7
410.3	28.7
410.4	28.7
410.5	28.7
410.6	28.7
410.7	28.7
410.8	28.7
410.9	28.7
411	28.6
411.1	28.6
411.2	28.6
411.3	28.6
411.4	28.6
411.5	28.7
411.6	28.7
411.7	28.7
411.8	28.7
411.9	28.7
412	28.7
412.1	28.7
412.2	28.7
412.3	28.7
412.4	28.7
412.5	28.7
412.6	28.7
412.7	28.7
412.8	28.7
412.9	28.7
413	28.7
413.1	28.7
413.2	28.7
413.3	28.7
413.4	28.8
413.5	28.8
413.6	28.8
413.7	28.8
413.8	28.8
413.9	28.8
414	28.8
414.1	28.8
414.2	28.8
414.3	28.8
414.4	28.8
414.5	28.8
414.6	28.8
414.7	28.8
414.8	28.8
414.9	28.8
415	28.8
415.1	28.8
415.2	28.8
415.3	28.8
415.4	28.8
415.5	28.8
415.6	28.8
415.7	28.8
415.8	28.8
415.9	28.8
416	28.8
416.1	28.8
416.2	28.8
416.3	28.8
416.4	28.8
416.5	28.8
416.6	28.8
416.7	28.8
416.8	28.8
416.9	28.8
417	28.8
417.1	28.8
417.2	28.8
417.3	28.8
417.4	28.9
417.5	28.9
417.6	28.9
417.7	28.9
417.8	28.9
417.9	28.9
418	28.9
418.1	28.9
418.2	28.9
418.3	28.9
418.4	28.9
418.5	28.9
418.6	28.9
418.7	28.9
418.8	28.9
418.9	28.9
419	28.9
419.1	28.9
419.2	28.9
419.3	28.9
419.4	28.9
419.5	28.9
419.6	28.9
419.7	28.9
419.8	28.9
419.9	28.9
420	28.9
420.1	28.9
420.2	28.9
420.3	28.9
420.4	28.9
420.5	28.9
420.6	28.9
420.7	28.9
420.8	28.9
420.9	28.9
421	28.9
421.1	29
421.2	29
421.3	29
421.4	29
421.5	29
421.6	29
421.7	29
421.8	29
421.9	29
422	29
422.1	29
422.2	29
422.3	29
422.4	29
422.5	29
422.6	29
422.7	29
422.8	29
422.9	29
423	29
423.1	29
423.2	29
423.3	29
423.4	29
423.5	29
423.6	29
423.7	29
423.8	29
423.9	29
424	29
424.1	29
424.2	29
424.3	29
424.4	29
424.5	29
424.6	29
424.7	29
424.8	29
424.9	29
425	29
425.1	29
425.2	29
425.3	29
425.4	29
425.5	29
425.6	29
425.7	29
425.8	29
425.9	29.1
426	29.1
426.1	29.1
426.2	29.1
426.3	29.1
426.4	29.1
426.5	29
426.6	29
426.7	29
426.8	29.1
426.9	29.1
427	29.1
427.1	29.1
427.2	29.1
427.3	29.1
427.4	29.1
427.5	29.1
427.6	29.1
427.7	29.1
427.8	29.1
427.9	29.1
428	29.1
428.1	29.1
428.2	29.1
428.3	29.1
428.4	29.1
428.5	29.1
428.6	29.1
428.7	29.1
428.8	29.1
428.9	29.1
429	29.1
429.1	29.1
429.2	29.1
429.3	29.1
429.4	29.1
429.5	29.1
429.6	29.1
429.7	29.1
429.8	29.2
429.9	29.2
430	29.2
430.1	29.2
430.2	29.2
430.3	29.2
430.4	29.2
430.5	29.2
430.6	29.2
430.7	29.2
430.8	29.2
430.9	29.2
431	29.2
431.1	29.2
431.2	29.2
431.3	29.2
431.4	29.2
431.5	29.2
431.6	29.2
431.7	29.2
431.8	29.2
431.9	29.2
432	29.2
432.1	29.2
432.2	29.2
432.3	29.2
432.4	29.2
432.5	29.2
432.6	29.2
432.7	29.2
432.8	29.2
432.9	29.3
433	29.3
433.1	29.2
433.2	29.2
433.3	29.2
433.4	29.2
433.5	29.2
433.6	29.2
433.7	29.2
433.8	29.2
433.9	29.2
434	29.2
434.1	29.2
434.2	29.2
434.3	29.2
434.4	29.2
434.5	29.2
434.6	29.3
434.7	29.3
434.8	29.3
434.9	29.3
435	29.3
435.1	29.3
435.2	29.3
435.3	29.3
435.4	29.3
435.5	29.3
435.6	29.3
435.7	29.3
435.8	29.3
435.9	29.3
436	29.3
436.1	29.3
436.2	29.3
436.3	29.3
436.4	29.3
436.5	29.3
436.6	29.3
436.7	29.3
436.8	29.3
436.9	29.3
437	29.3
437.1	29.3
437.2	29.3
437.3	29.3
437.4	29.3
437.5	29.3
437.6	29.3
437.7	29.4
437.8	29.4
437.9	29.4
438	29.4
438.1	29.4
438.2	29.4
438.3	29.4
438.4	29.4
438.5	29.4
438.6	29.4
438.7	29.4
438.8	29.4
438.9	29.4
439	29.4
439.1	29.4
439.2	29.4
439.3	29.4
439.4	29.4
439.5	29.4
439.6	29.4
439.7	29.4
439.8	29.4
439.9	29.4
440	29.4
440.1	29.4
440.2	29.4
440.3	29.4
440.4	29.4
440.5	29.4
440.6	29.4
440.7	29.4
440.8	29.4
440.9	29.5
441	29.5
441.1	29.5
441.2	29.5
441.3	29.5
441.4	29.5
441.5	29.5
441.6	29.5
441.7	29.5
441.8	29.5
441.9	29.5
442	29.5
442.1	29.5
442.2	29.5
442.3	29.5
442.4	29.5
442.5	29.5
442.6	29.5
442.7	29.5
442.8	29.5
442.9	29.5
443	29.5
443.1	29.5
443.2	29.5
443.3	29.5
443.4	29.5
443.5	29.5
443.6	29.5
443.7	29.5
443.8	29.5
443.9	29.5
444	29.5
444.1	29.5
444.2	29.5
444.3	29.5
444.4	29.5
444.5	29.5
444.6	29.5
444.7	29.5
444.8	29.5
[truncated: 25,552 more rows]

## Sheet: DC02Hefei
D	T
0.2	22.5
0.3	22.5
0.4	22.5
0.5	22.5
0.6	22.5
0.7	22.5
0.8	22.5
0.9	22.5
1	22.5
1.1	22.5
1.2	22.5
1.3	22.5
1.4	22.5
1.5	22.5
1.6	22.5
1.7	22.5
1.8	22.5
1.9	22.5
2	22.5
2.1	22.5
2.2	22.5
2.3	22.5
2.4	22.5
2.5	22.5
2.6	22.5
2.7	22.4
2.8	22.5
2.8	22.5
2.9	22.4
3	22.5
3.1	22.4
3.2	22.4
3.3	22.4
3.4	22.4
3.5	22.4
3.6	22.4
3.7	21.9
3.8	21.1
3.9	20.6
4	20.3
4.1	20.2
4.2	20
4.3	20
4.4	19.9
4.5	19.8
4.6	19.8
4.7	19.7
4.8	19.6
4.9	19.5
5	19.4
5.1	19.4
5.2	19.3
5.3	19.3
5.4	19.2
5.5	19.1
5.6	19
5.7	19
5.8	18.9
5.9	18.9
6	18.8
6.1	18.8
6.2	18.7
6.3	18.7
6.4	18.6
6.5	18.6
6.6	18.5
6.7	18.5
6.8	18.4
6.9	18.4
7	18.4
7.1	18.4
7.2	18.4
7.3	18.3
7.4	18.3
7.5	18.3
7.6	18.3
7.7	18.3
7.8	18.2
7.9	18.2
8	18.2
8.1	18.2
8.2	18.2
8.3	18.2
8.4	18.2
8.5	18.1
8.6	18.1
8.7	18.1
8.8	18.1
8.9	18.1
9	18.1
9.1	18.1
9.2	18.1
9.3	18.1
9.4	18.1
9.5	18
9.6	18.1
9.7	18
9.8	18.1
9.9	18
10	18
10.1	18
10.2	18
10.3	18
10.4	17.9
10.5	17.9
10.6	17.9
10.7	17.9
10.8	17.9
10.9	17.9
11	17.9
11.1	17.9
11.2	17.9
11.3	17.9
11.4	17.9
11.5	17.9
11.6	17.9
11.7	17.9
11.8	17.9
11.9	17.9
12	17.9
12.1	17.8
12.2	17.9
12.3	17.9
12.4	17.8
12.5	17.9
12.6	17.8
12.7	17.8
12.8	17.9
12.9	17.8
13	17.8
13.1	17.8
13.2	17.9
13.3	17.8
13.4	17.8
13.5	17.8
13.6	17.8
13.7	17.8
13.8	17.8
13.9	17.8
14	17.8
14.1	17.8
14.2	17.8
14.3	17.8
14.4	17.8
14.5	17.8
14.6	17.8
14.7	17.8
14.8	17.8
14.9	17.8
15	17.8
15.1	17.8
15.2	17.8
15.2	17.8
15.3	17.8
15.4	17.8
15.5	17.8
15.6	17.8
15.7	17.8
15.8	17.8
15.9	17.8
16	17.8
16.1	17.8
16.2	17.8
16.3	17.8
16.4	17.8
16.5	17.8
16.6	17.8
16.7	17.8
16.8	17.8
16.9	17.8
17	17.8
17.1	17.8
17.2	17.8
17.3	17.8
17.4	17.8
17.5	17.8
17.6	17.8
17.7	17.8
17.8	17.8
17.9	17.8
18	17.8
18.1	17.8
18.2	17.8
18.3	17.8
18.4	17.8
18.5	17.8
18.6	17.8
18.7	17.8
18.8	17.8
18.9	17.8
19	17.8
19.1	17.8
19.2	17.8
19.3	17.8
19.4	17.8
19.5	17.8
19.6	17.8
19.7	17.8
19.8	17.8
19.9	17.8
20	17.8
20.1	17.8
20.2	17.8
20.3	17.8
20.4	17.8
20.5	17.8
20.6	17.8
20.7	17.8
20.8	17.8
20.9	17.8
21	17.8
21.1	17.8
21.2	17.8
21.3	17.8
21.4	17.9
21.5	17.8
21.6	17.8
21.7	17.8
21.8	17.8
21.9	17.8
22	17.9
22.1	17.8
22.2	17.9
22.3	17.8
22.4	17.8
22.5	17.9
22.6	17.9
22.7	17.9
22.8	17.9
22.9	17.9
23	17.9
23.1	17.9
23.2	17.9
23.3	17.9
23.4	18
23.5	18
23.6	18
23.7	18
23.8	18
23.9	18
24	18.1
24.1	18.1
24.2	18.1
24.3	18.1
24.4	18.1
24.5	18.1
24.6	18.1
24.7	18.1
24.8	18.1
24.9	18.1
25	18.1
25.1	18.1
25.2	18.2
25.3	18.1
25.4	18.1
25.5	18.2
25.6	18.1
25.7	18.2
25.8	18.2
25.9	18.2
26	18.2
26.1	18.2
26.2	18.2
26.3	18.2
26.4	18.2
26.5	18.2
26.6	18.2
26.7	18.2
26.8	18.2
26.9	18.2
27	18.2
27.1	18.2
27.2	18.2
27.3	18.2
27.4	18.3
27.5	18.2
27.6	18.3
27.6	18.2
27.7	18.3
27.8	18.2
27.9	18.3
28	18.3
28.1	18.3
28.2	18.2
28.3	18.3
28.4	18.3
28.5	18.3
28.6	18.3
28.7	18.3
28.8	18.3
28.9	18.3
29	18.3
29.1	18.3
29.2	18.3
29.3	18.3
29.4	18.3
29.5	18.3
29.6	18.4
29.7	18.3
29.8	18.4
29.9	18.3
30	18.3
30.1	18.4
30.2	18.3
30.3	18.4
30.4	18.4
30.5	18.4
30.6	18.3
30.7	18.4
30.8	18.4
30.9	18.4
31	18.3
31.1	18.4
31.2	18.4
31.3	18.4
31.4	18.4
31.5	18.3
31.6	18.4
31.7	18.4
31.8	18.4
31.9	18.5
32	18.4
32.1	18.4
32.2	18.5
32.3	18.4
32.4	18.4
32.5	18.4
32.6	18.5
32.7	18.4
32.8	18.4
32.9	18.5
33	18.4
33.1	18.5
33.2	18.4
33.3	18.5
33.4	18.4
33.5	18.5
33.6	18.5
33.7	18.4
33.8	18.5
33.9	18.5
34	18.5
34.1	18.5
34.2	18.5
34.3	18.5
34.4	18.5
34.5	18.5
34.6	18.5
34.7	18.5
34.8	18.5
34.9	18.5
35	18.5
35.1	18.5
35.2	18.5
35.3	18.5
35.4	18.5
35.5	18.5
35.6	18.4
35.7	18.5
35.8	18.5
35.9	18.5
36	18.5
36.1	18.5
36.2	18.5
36.3	18.5
36.4	18.5
36.5	18.5
36.6	18.5
36.7	18.5
36.8	18.5
36.9	18.5
37	18.5
37.1	18.5
37.2	18.5
37.3	18.5
37.4	18.5
37.5	18.5
37.6	18.5
37.7	18.5
37.8	18.5
37.9	18.5
38	18.5
38.1	18.5
38.2	18.5
38.3	18.5
38.4	18.4
38.5	18.5
38.6	18.5
38.7	18.5
38.8	18.5
38.9	18.5
39	18.5
39.1	18.5
39.2	18.5
39.3	18.5
39.4	18.5
39.5	18.5
39.6	18.5
39.7	18.5
39.8	18.5
39.9	18.5
40	18.5
40	18.5
40.1	18.5
40.2	18.5
40.3	18.5
40.4	18.5
40.5	18.5
40.6	18.5
40.7	18.5
40.8	18.5
40.9	18.5
41	18.5
41.1	18.5
41.2	18.5
41.3	18.6
41.4	18.5
41.5	18.6
41.6	18.5
41.7	18.6
41.8	18.5
41.9	18.6
42	18.6
42.1	18.6
42.2	18.6
42.3	18.6
42.4	18.6
42.5	18.6
42.6	18.6
42.7	18.6
42.8	18.6
42.9	18.7
43	18.7
43.1	18.6
43.2	18.6
43.3	18.7
43.4	18.6
43.5	18.7
43.6	18.7
43.7	18.6
43.8	18.7
43.9	18.6
44	18.7
44.1	18.7
44.2	18.6
44.3	18.7
44.4	18.7
44.5	18.7
44.6	18.7
44.7	18.6
44.8	18.7
44.9	18.7
45	18.6
45.1	18.7
45.2	18.7
45.3	18.7
45.4	18.7
45.5	18.7
45.6	18.7
45.7	18.7
45.8	18.7
45.9	18.7
46	18.7
46.1	18.7
46.2	18.7
46.3	18.7
46.4	18.7
46.5	18.7
46.6	18.7
46.7	18.7
46.8	18.7
46.9	18.7
47	18.7
47.1	18.7
47.2	18.7
47.3	18.7
47.4	18.7
47.5	18.7
47.6	18.7
47.7	18.7
47.8	18.7
47.9	18.7
48	18.7
48.1	18.7
48.2	18.7
48.3	18.7
48.4	18.7
48.5	18.7
48.6	18.7
48.7	18.7
48.8	18.7
48.9	18.7
49	18.7
49.1	18.7
49.2	18.7
49.3	18.7
49.4	18.7
49.5	18.7
49.6	18.7
49.7	18.7
49.8	18.7
49.9	18.7
50	18.7
50.1	18.8
50.2	18.7
50.3	18.8
50.4	18.8
50.5	18.8
50.6	18.8
50.7	18.7
50.8	18.8
50.9	18.8
51	18.8
51.1	18.8
51.2	18.8
51.3	18.8
51.4	18.8
51.5	18.8
51.6	18.8
51.7	18.8
51.8	18.8
51.9	18.8
52	18.8
52.1	18.8
52.2	18.8
52.3	18.8
52.4	18.9
52.4	18.8
52.5	18.9
52.6	18.8
52.7	18.9
52.8	18.9
52.9	18.8
53	18.9
53.1	18.9
53.2	18.9
53.3	18.9
53.4	18.9
53.5	18.9
53.6	18.9
53.7	18.9
53.8	18.9
53.9	18.9
54	18.9
54.1	18.9
54.2	18.9
54.3	18.9
54.4	18.9
54.5	18.9
54.6	18.9
54.7	18.9
54.8	18.9
54.9	19
55	18.9
55.1	18.9
55.2	19
55.3	19
55.4	19
55.5	19
55.6	19
55.7	19
55.8	19
55.9	19.1
56	19
56.1	19
56.2	19.1
56.3	19
56.4	19.1
56.5	19.1
56.6	19.1
56.7	19.1
56.8	19.1
56.9	19.1
57	19.1
57.1	19.1
57.2	19.1
57.3	19.1
57.4	19.1
57.5	19.1
57.6	19.1
57.7	19.1
57.8	19.1
57.9	19.2
58	19.2
58.1	19.1
58.2	19.2
58.3	19.2
58.4	19.2
58.5	19.2
58.6	19.2
58.7	19.2
58.8	19.2
58.9	19.2
59	19.3
59.1	19.2
59.2	19.2
59.3	19.2
59.4	19.3
59.5	19.3
59.6	19.2
59.7	19.3
59.8	19.3
59.9	19.3
60	19.3
60.1	19.3
60.2	19.3
60.3	19.3
60.4	19.3
60.5	19.3
60.6	19.3
60.7	19.3
60.8	19.3
60.9	19.3
61	19.4
61.1	19.4
61.2	19.3
61.3	19.3
61.4	19.4
61.5	19.4
61.6	19.4
61.7	19.4
61.8	19.4
61.9	19.4
62	19.4
62.1	19.4
62.2	19.4
62.3	19.4
62.4	19.4
62.5	19.5
62.6	19.4
62.7	19.4
62.8	19.5
62.9	19.5
63	19.4
63.1	19.5
63.2	19.4
63.3	19.5
63.4	19.5
63.5	19.5
63.6	19.5
63.7	19.5
63.8	19.5
63.9	19.5
64	19.5
64.1	19.5
64.2	19.5
64.3	19.5
64.4	19.5
64.5	19.5
64.6	19.6
64.7	19.5
64.8	19.5
64.8	19.6
64.9	19.6
65	19.5
65.1	19.6
65.2	19.6
65.3	19.5
65.4	19.6
65.5	19.6
65.6	19.6
65.7	19.6
65.8	19.6
65.9	19.6
66	19.6
66.1	19.6
66.2	19.6
66.3	19.6
66.4	19.7
66.5	19.6
66.6	19.6
66.7	19.6
66.8	19.7
66.9	19.6
67	19.7
67.1	19.7
67.2	19.6
67.3	19.7
67.4	19.7
67.5	19.6
67.6	19.7
67.7	19.7
67.8	19.7
67.9	19.7
68	19.7
68.1	19.7
68.2	19.7
68.3	19.7
68.4	19.7
68.5	19.7
68.6	19.7
68.7	19.7
68.8	19.7
68.9	19.7
69	19.7
69.1	19.7
69.2	19.7
69.3	19.8
69.4	19.7
69.5	19.7
69.6	19.8
69.7	19.8
69.8	19.8
69.9	19.8
70	19.8
70.1	19.8
70.2	19.8
70.3	19.8
70.4	19.8
70.5	19.8
70.6	19.8
70.7	19.8
70.8	19.8
70.9	19.8
71	19.8
71.1	19.8
71.2	19.9
71.3	19.8
71.4	19.8
71.5	19.8
71.6	19.9
71.7	19.9
71.8	19.8
71.9	19.8
72	19.9
72.1	19.8
72.2	19.9
72.3	19.9
72.4	19.8
72.5	19.9
72.6	19.9
72.7	19.9
72.8	19.9
72.9	19.9
73	19.9
73.1	19.9
73.2	19.9
73.3	19.9
73.4	19.9
73.5	19.9
73.6	19.9
73.7	19.9
73.8	19.9
73.9	19.9
74	20
74.1	19.9
74.2	19.9
74.3	19.9
74.4	20
74.5	19.9
74.6	19.9
74.7	20
74.8	19.9
74.9	19.9
75	19.9
75.1	20
75.2	20
75.3	20
75.4	20
75.5	20
75.6	20
75.7	20
75.8	20
75.9	20
76	20
76.1	20
76.2	20
76.3	20
76.4	20
76.5	20
76.6	20
76.7	20.1
76.8	20
76.9	20
77	20
77.1	20.1
77.2	20.1
77.2	20
77.3	20.1
77.4	20
77.5	20.1
77.6	20.1
77.7	20
77.8	20.1
77.9	20.1
78	20.1
78.1	20.1
78.2	20.1
78.3	20.1
78.4	20.1
78.5	20.1
78.6	20.1
78.7	20.1
78.8	20.1
78.9	20.1
79	20.1
79.1	20.1
79.2	20.1
79.3	20.1
79.4	20.1
79.5	20.1
79.6	20.1
79.7	20.1
79.8	20.1
79.9	20.1
80	20.1
80.1	20.1
80.2	20.1
80.3	20.1
80.4	20.2
80.5	20.2
80.6	20.1
80.7	20.1
80.8	20.2
80.9	20.2
81	20.2
81.1	20.1
81.2	20.2
81.3	20.2
81.4	20.2
81.5	20.2
81.6	20.2
81.7	20.2
81.8	20.2
81.9	20.2
82	20.2
82.1	20.2
82.2	20.2
82.3	20.2
82.4	20.2
82.5	20.3
82.6	20.2
82.7	20.2
82.8	20.2
82.9	20.3
83	20.3
83.1	20.2
83.2	20.3
83.3	20.2
83.4	20.3
83.5	20.3
83.6	20.3
83.7	20.3
83.8	20.3
83.9	20.3
84	20.3
84.1	20.3
84.2	20.3
84.3	20.3
84.4	20.3
84.5	20.3
84.6	20.3
84.7	20.3
84.8	20.3
84.9	20.3
85	20.3
85.1	20.3
85.2	20.3
85.3	20.3
85.4	20.3
85.5	20.3
85.6	20.3
85.7	20.3
85.8	20.3
85.9	20.3
86	20.3
86.1	20.3
86.2	20.3
86.3	20.3
86.4	20.3
86.5	20.4
86.6	20.4
86.7	20.4
86.8	20.4
86.9	20.4
87	20.4
87.1	20.4
87.2	20.4
87.3	20.4
87.4	20.4
87.5	20.4
87.6	20.4
87.7	20.4
87.8	20.4
87.9	20.4
88	20.4
88.1	20.4
88.2	20.4
88.3	20.4
88.4	20.4
88.5	20.4
88.6	20.4
88.7	20.4
88.8	20.5
88.9	20.4
89	20.4
89.1	20.5
89.2	20.4
89.3	20.5
89.4	20.4
89.5	20.5
89.6	20.4
89.6	20.5
89.7	20.4
89.8	20.5
89.9	20.5
90	20.5
90.1	20.4
90.2	20.5
90.3	20.5
90.4	20.5
90.5	20.5
90.6	20.4
90.7	20.5
90.8	20.5
90.9	20.5
91	20.5
91.1	20.5
91.2	20.5
91.3	20.5
91.4	20.5
91.5	20.5
91.6	20.5
91.7	20.5
91.8	20.5
91.9	20.5
92	20.5
92.1	20.5
92.2	20.5
92.3	20.5
92.4	20.5
92.5	20.5
92.6	20.5
92.7	20.5
92.8	20.5
92.9	20.5
93	20.5
93.1	20.5
93.2	20.5
93.3	20.5
93.4	20.5
93.5	20.5
93.6	20.5
93.7	20.5
93.8	20.5
93.9	20.5
94	20.5
94.1	20.5
94.2	20.5
94.3	20.5
94.4	20.5
94.5	20.5
94.6	20.5
94.7	20.5
94.8	20.5
94.9	20.5
95	20.5
95.1	20.6
95.2	20.5
95.3	20.5
95.4	20.5
95.5	20.6
95.6	20.5
95.7	20.5
95.8	20.5
95.9	20.5
96	20.5
96.1	20.5
96.2	20.5
96.3	20.5
96.4	20.5
96.5	20.5
96.6	20.5
96.7	20.6
96.8	20.6
96.9	20.5
97	20.6
97.1	20.5
97.2	20.5
97.3	20.6
97.4	20.6
97.5	20.6
97.6	20.5
97.7	20.5
97.8	20.6
97.9	20.6
98	20.5
98.1	20.6
98.2	20.6
98.3	20.6
98.4	20.6
98.5	20.5
98.6	20.6
98.7	20.6
98.8	20.6
98.9	20.6
99	20.6
99.1	20.6
99.2	20.6
99.3	20.6
99.4	20.6
99.5	20.6
99.6	20.6
99.7	20.6
99.8	20.6
99.9	20.6
100	20.6
100.1	20.6
100.2	20.6
100.3	20.6
100.4	20.6
100.5	20.6
100.6	20.6
100.7	20.6
100.8	20.6
100.9	20.6
101	20.6
101.1	20.6
101.2	20.6
101.3	20.6
101.4	20.6
101.5	20.6
101.6	20.6
101.7	20.6
101.8	20.6
101.9	20.6
102	20.6
102.1	20.6
102.1	20.6
102.2	20.6
102.3	20.6
102.4	20.6
102.5	20.6
102.6	20.6
102.7	20.6
102.8	20.6
102.9	20.6
103	20.6
103.1	20.6
103.2	20.6
103.3	20.6
103.4	20.6
103.5	20.6
103.6	20.6
103.7	20.6
103.8	20.6
103.9	20.6
104	20.6
104.1	20.6
104.2	20.6
104.3	20.6
104.4	20.6
104.5	20.6
104.6	20.6
104.7	20.6
104.8	20.6
104.9	20.6
105	20.6
105.1	20.7
105.2	20.6
105.3	20.6
105.4	20.6
105.5	20.7
105.6	20.6
105.7	20.6
105.8	20.6
105.9	20.7
106	20.6
106.1	20.7
106.2	20.7
106.3	20.6
106.4	20.6
106.5	20.6
106.6	20.7
106.7	20.7
106.8	20.7
106.9	20.6
107	20.7
107.1	20.7
107.2	20.7
107.3	20.7
107.4	20.7
107.5	20.7
107.6	20.7
107.7	20.7
107.8	20.7
107.9	20.7
108	20.7
108.1	20.7
108.2	20.7
108.3	20.7
108.4	20.7
108.5	20.7
108.6	20.7
108.7	20.7
108.8	20.7
108.9	20.7
109	20.7
109.1	20.7
109.2	20.7
109.3	20.7
109.4	20.7
109.5	20.7
109.6	20.7
109.7	20.7
109.8	20.7
109.9	20.7
110	20.7
110.1	20.7
110.2	20.7
110.3	20.7
110.4	20.7
110.5	20.7
110.6	20.7
110.7	20.7
110.8	20.7
110.9	20.7
111	20.7
111.1	20.7
111.2	20.7
111.3	20.7
111.4	20.7
111.5	20.8
111.6	20.8
111.7	20.7
111.8	20.8
111.9	20.7
112	20.7
112.1	20.8
112.2	20.8
112.3	20.7
112.4	20.8
112.5	20.8
112.6	20.7
112.7	20.8
112.8	20.8
112.9	20.8
113	20.8
113.1	20.8
113.2	20.8
113.3	20.8
113.4	20.8
113.5	20.8
113.6	20.8
113.7	20.8
113.8	20.8
113.9	20.8
114	20.8
114.1	20.8
114.2	20.8
114.3	20.8
114.4	20.8
114.5	20.8
114.5	20.8
114.6	20.8
114.7	20.8
114.8	20.8
114.9	20.8
115	20.8
115.1	20.8
115.2	20.8
115.3	20.8
115.4	20.8
115.5	20.8
115.6	20.8
115.7	20.8
115.8	20.8
115.9	20.8
116	20.8
116.1	20.8
116.2	20.8
116.3	20.8
116.4	20.8
116.5	20.8
116.6	20.9
116.7	20.8
116.8	20.8
116.9	20.8
117	20.8
117.1	20.9
117.2	20.9
117.3	20.8
117.4	20.8
117.5	20.8
117.6	20.9
117.7	20.9
117.8	20.8
117.9	20.8
118	20.9
118.1	20.9
118.2	20.9
118.3	20.9
118.4	20.9
118.5	20.9
118.6	20.8
118.7	20.9
118.8	20.9
118.9	20.9
119	20.9
119.1	20.9
119.2	20.9
119.3	20.9
119.4	20.9
119.5	20.9
119.6	20.9
119.7	20.9
119.8	20.9
119.9	20.9
120	20.9
120.1	20.9
120.2	20.9
120.3	20.9
120.4	20.9
120.5	20.9
120.6	20.9
120.7	20.9
120.8	20.9
120.9	20.9
121	20.9
121.1	20.9
121.2	20.9
121.3	20.9
121.4	20.9
121.5	20.9
121.6	20.9
121.7	20.9
121.8	20.9
121.9	21
122	21
122.1	20.9
122.2	21
122.3	21
122.4	20.9
122.5	21
122.6	21
122.7	21
122.8	21
122.9	20.9
123	21
123.1	21
123.2	21
123.3	21
123.4	21
123.5	21
123.6	21
123.7	21
123.8	21
123.9	21
124	21
124.1	21
124.2	21
124.3	21
124.4	21
124.5	21
124.6	21
124.7	21
124.8	21
124.9	21
125	21
125.1	21
125.2	21
125.3	21
125.4	21
125.5	21
125.6	21
125.7	21
125.8	21
125.9	21
126	21
126.1	21
126.2	21
126.3	21
126.4	21
126.5	21
126.6	21
126.7	21
126.8	21
126.9	21
126.9	21.1
127	21.1
127.1	21.1
127.2	21.1
127.3	21
127.4	21
127.5	21.1
127.6	21.1
127.7	21.1
127.8	21
127.9	21.1
128	21.1
128.1	21.1
128.2	21.1
128.3	21.1
128.4	21.1
128.5	21.1
128.6	21.1
128.7	21.1
128.8	21.1
128.9	21.1
129	21.1
129.1	21.1
129.2	21.1
129.3	21.1
129.4	21.1
129.5	21.1
129.6	21.1
129.7	21.1
129.8	21.1
129.9	21.1
130	21.1
130.1	21.2
130.2	21.1
130.3	21.1
130.4	21.2
130.5	21.2
130.6	21.1
130.7	21.2
130.8	21.2
130.9	21.2
131	21.2
131.1	21.2
131.2	21.2
131.3	21.2
131.4	21.2
131.5	21.2
131.6	21.2
131.7	21.2
131.8	21.2
131.9	21.2
132	21.2
132.1	21.2
132.2	21.2
132.3	21.2
132.4	21.2
132.5	21.2
132.6	21.2
132.7	21.2
132.8	21.2
132.9	21.2
133	21.2
133.1	21.2
133.2	21.2
133.3	21.2
133.4	21.2
133.5	21.2
133.6	21.2
133.7	21.2
133.8	21.2
133.9	21.2
134	21.2
134.1	21.2
134.2	21.2
134.3	21.2
134.4	21.3
134.5	21.2
134.6	21.2
134.7	21.3
134.8	21.2
134.9	21.2
135	21.3
135.1	21.3
135.2	21.3
135.3	21.2
135.4	21.2
135.5	21.3
135.6	21.3
135.7	21.3
135.8	21.3
135.9	21.3
136	21.3
136.1	21.3
136.2	21.3
136.3	21.3
136.4	21.3
136.5	21.3
136.6	21.3
136.7	21.3
136.8	21.3
136.9	21.3
137	21.3
137.1	21.3
137.2	21.3
137.3	21.3
137.4	21.3
137.5	21.3
137.6	21.3
137.7	21.3
137.8	21.3
137.9	21.3
138	21.3
138.1	21.3
138.2	21.3
138.3	21.3
138.4	21.3
138.5	21.3
138.6	21.3
138.7	21.3
138.8	21.3
138.9	21.3
139	21.3
139.1	21.3
139.2	21.3
139.3	21.4
139.3	21.4
139.4	21.3
139.5	21.3
139.6	21.4
139.7	21.4
139.8	21.3
139.9	21.4
140	21.4
140.1	21.4
140.2	21.4
140.3	21.4
140.4	21.4
140.5	21.4
140.6	21.4
140.7	21.4
140.8	21.4
140.9	21.4
141	21.4
141.1	21.4
141.2	21.4
141.3	21.4
141.4	21.4
141.5	21.4
141.6	21.4
141.7	21.4
141.8	21.4
141.9	21.4
142	21.4
142.1	21.4
142.2	21.4
142.3	21.4
142.4	21.4
142.5	21.4
142.6	21.4
142.7	21.4
142.8	21.4
142.9	21.4
143	21.4
143.1	21.4
143.2	21.4
143.3	21.4
143.4	21.4
143.5	21.4
143.6	21.5
143.7	21.4
143.8	21.4
143.9	21.5
144	21.4
144.1	21.4
144.2	21.5
144.3	21.5
144.4	21.5
144.5	21.4
144.6	21.5
144.7	21.5
144.8	21.5
144.9	21.5
145	21.5
145.1	21.5
145.2	21.5
145.3	21.5
145.4	21.5
145.5	21.5
145.6	21.5
145.7	21.5
145.8	21.5
145.9	21.5
146	21.5
146.1	21.5
146.2	21.5
146.3	21.5
146.4	21.5
146.5	21.5
146.6	21.5
146.7	21.5
146.8	21.5
146.9	21.5
147	21.5
147.1	21.5
147.2	21.5
147.3	21.5
147.4	21.5
147.5	21.5
147.6	21.5
147.7	21.5
147.8	21.5
147.9	21.5
148	21.5
148.1	21.5
148.2	21.6
148.3	21.6
148.4	21.5
148.5	21.5
148.6	21.5
148.7	21.6
148.8	21.6
148.9	21.5
149	21.6
149.1	21.6
149.2	21.5
149.3	21.6
149.4	21.6
149.5	21.5
149.6	21.6
149.7	21.6
149.8	21.6
149.9	21.6
150	21.6
150.1	21.6
150.2	21.6
150.3	21.6
150.4	21.6
150.5	21.6
150.6	21.6
150.7	21.6
150.8	21.6
150.9	21.6
151	21.6
151.1	21.6
151.2	21.6
151.3	21.6
151.4	21.6
151.5	21.6
151.6	21.6
151.7	21.6
151.7	21.6
151.8	21.7
151.9	21.6
152	21.6
152.1	21.6
152.2	21.6
152.3	21.6
152.4	21.6
152.5	21.6
152.6	21.6
152.7	21.7
152.8	21.6
152.9	21.6
153	21.7
153.1	21.7
153.2	21.6
153.3	21.6
153.4	21.7
153.5	21.7
153.6	21.6
153.7	21.6
153.8	21.7
153.9	21.7
154	21.7
154.1	21.7
154.2	21.7
154.3	21.7
154.4	21.7
154.5	21.7
154.6	21.7
154.7	21.7
154.8	21.7
154.9	21.7
155	21.7
155.1	21.7
155.2	21.7
155.3	21.7
155.4	21.7
155.5	21.7
155.6	21.7
155.7	21.7
155.8	21.7
155.9	21.7
156	21.7
156.1	21.7
156.2	21.7
156.3	21.7
156.4	21.7
156.5	21.7
156.6	21.7
156.7	21.7
156.8	21.7
156.9	21.7
157	21.8
157.1	21.8
157.2	21.7
157.3	21.7
157.4	21.8
157.5	21.8
157.6	21.7
157.7	21.7
157.8	21.8
157.9	21.8
158	21.7
158.1	21.8
158.2	21.8
158.3	21.8
158.4	21.8
158.5	21.8
158.6	21.8
158.7	21.8
158.8	21.8
158.9	21.8
159	21.8
159.1	21.8
159.2	21.8
159.3	21.8
159.4	21.8
159.5	21.8
159.6	21.8
159.7	21.8
159.8	21.8
159.9	21.8
160	21.8
160.1	21.8
160.2	21.8
160.3	21.8
160.4	21.8
160.5	21.8
160.6	21.8
160.7	21.8
160.8	21.8
160.9	21.8
161	21.8
161.1	21.8
161.2	21.9
161.3	21.8
161.4	21.9
161.5	21.9
161.6	21.8
161.7	21.8
161.8	21.8
161.9	21.9
162	21.9
162.1	21.9
162.2	21.9
162.3	21.8
162.4	21.9
162.5	21.9
162.6	21.9
162.7	21.9
162.8	21.9
162.9	21.9
163	21.9
163.1	21.9
163.2	21.9
163.3	21.9
163.4	21.9
163.5	21.9
163.6	21.9
163.7	21.9
163.8	21.9
163.9	21.9
164	21.9
164.1	21.9
164.1	21.9
164.2	21.9
164.3	21.9
164.4	21.9
164.5	21.9
164.6	21.9
164.7	22
164.8	21.9
164.9	21.9
165	21.9
165.1	21.9
165.2	21.9
165.3	22
165.4	21.9
165.5	22
165.6	22
165.7	21.9
165.8	22
165.9	22
166	21.9
166.1	22
166.2	22
166.3	22
166.4	22
166.5	22
166.6	21.9
166.7	22
166.8	22
166.9	22
167	22
167.1	22
167.2	22
167.3	22
167.4	22
167.5	22
167.6	22
167.7	22
167.8	22
167.9	22
168	22
168.1	22
168.2	22
168.3	22
168.4	22
168.5	22
168.6	22
168.7	22
168.8	22
168.9	22.1
169	22
169.1	22
169.2	22
169.3	22
169.4	22.1
169.5	22
169.6	22.1
169.7	22.1
169.8	22.1
169.9	22
170	22.1
170.1	22
170.2	22.1
170.3	22.1
170.4	22.1
170.5	22.1
170.6	22.1
170.7	22.1
170.8	22.1
170.9	22.1
171	22.1
171.1	22.1
171.2	22.1
171.3	22.1
171.4	22.1
171.5	22.1
171.6	22.1
171.7	22.1
171.8	22.1
171.9	22.1
172	22.1
172.1	22.1
172.2	22.1
172.3	22.1
172.4	22.1
172.5	22.1
172.6	22.2
172.7	22.1
172.8	22.1
172.9	22.1
173	22.1
173.1	22.2
173.2	22.1
173.3	22.2
173.4	22.1
173.5	22.2
173.6	22.1
173.7	22.2
173.8	22.2
173.9	22.2
174	22.1
174.1	22.2
174.2	22.2
174.3	22.2
174.4	22.2
174.5	22.2
174.6	22.2
174.7	22.2
174.8	22.2
174.9	22.2
175	22.2
175.1	22.2
175.2	22.2
175.3	22.2
175.4	22.2
175.5	22.2
175.6	22.2
175.7	22.3
175.8	22.3
175.9	22.3
176	22.3
176.1	22.3
176.2	22.2
176.3	22.3
176.4	22.3
176.5	22.3
176.5	22.2
176.6	22.3
176.7	22.3
176.8	22.3
176.9	22.3
177	22.3
177.1	22.3
177.2	22.3
177.3	22.3
177.4	22.3
177.5	22.3
177.6	22.3
177.7	22.3
177.8	22.3
177.9	22.3
178	22.3
178.1	22.3
178.2	22.3
178.3	22.3
178.4	22.3
178.5	22.3
178.6	22.3
178.7	22.3
178.8	22.4
178.9	22.3
179	22.3
179.1	22.3
179.2	22.4
179.3	22.3
179.4	22.4
179.5	22.3
179.6	22.3
179.7	22.4
179.8	22.4
179.9	22.3
180	22.4
180.1	22.4
180.2	22.3
180.3	22.4
180.4	22.4
180.5	22.4
180.6	22.4
180.7	22.4
180.8	22.4
180.9	22.4
181	22.4
181.1	22.4
181.2	22.4
181.3	22.4
181.4	22.4
181.5	22.4
181.6	22.4
181.7	22.4
181.8	22.4
181.9	22.4
182	22.4
182.1	22.4
182.2	22.4
182.3	22.4
182.4	22.4
182.5	22.4
182.6	22.4
182.7	22.4
182.8	22.4
182.9	22.4
183	22.5
183.1	22.4
183.2	22.4
183.3	22.5
183.4	22.4
183.5	22.4
183.6	22.5
183.7	22.5
183.8	22.5
183.9	22.5
184	22.5
184.1	22.5
184.2	22.5
184.3	22.5
184.4	22.5
184.5	22.5
184.6	22.5
184.7	22.5
184.8	22.5
184.9	22.5
185	22.5
185.1	22.5
185.2	22.5
185.3	22.5
185.4	22.5
185.5	22.5
185.6	22.5
185.7	22.5
185.8	22.5
185.9	22.5
186	22.5
186.1	22.5
186.2	22.5
186.3	22.5
186.4	22.5
186.5	22.5
186.6	22.5
186.7	22.5
186.8	22.5
186.9	22.5
187	22.5
187.1	22.5
187.2	22.5
187.3	22.6
187.4	22.6
187.5	22.5
187.6	22.6
187.7	22.5
187.8	22.6
187.9	22.5
188	22.6
188.1	22.5
188.2	22.6
188.3	22.5
188.4	22.6
188.5	22.6
188.6	22.6
188.7	22.5
188.8	22.6
188.9	22.6
188.9	22.6
189	22.6
189.1	22.6
189.2	22.6
189.3	22.6
189.4	22.6
189.5	22.6
189.6	22.6
189.7	22.6
189.8	22.6
189.9	22.6
190	22.6
190.1	22.6
190.2	22.6
190.3	22.6
190.4	22.7
190.5	22.6
190.6	22.6
190.7	22.7
190.8	22.7
190.9	22.7
191	22.7
191.1	22.7
191.2	22.7
191.3	22.7
191.4	22.7
191.5	22.7
191.6	22.7
191.7	22.7
191.8	22.7
191.9	22.7
192	22.7
192.1	22.7
192.2	22.7
192.3	22.7
192.4	22.7
192.5	22.7
192.6	22.7
192.7	22.7
192.8	22.7
192.9	22.7
193	22.7
193.1	22.7
193.2	22.7
193.3	22.7
193.4	22.7
193.5	22.7
193.6	22.8
193.7	22.7
193.8	22.7
193.9	22.8
194	22.7
194.1	22.8
194.2	22.8
194.3	22.8
194.4	22.8
194.5	22.8
194.6	22.8
194.7	22.8
194.8	22.8
194.9	22.8
195	22.8
195.1	22.8
195.2	22.8
195.3	22.8
195.4	22.8
195.5	22.8
195.6	22.8
195.7	22.8
195.8	22.8
195.9	22.8
196	22.8
196.1	22.8
196.2	22.8
196.3	22.8
196.4	22.8
196.5	22.8
196.6	22.9
196.7	22.8
196.8	22.8
196.9	22.9
197	22.9
197.1	22.9
197.2	22.9
197.3	22.9
197.4	22.9
197.5	22.9
197.6	22.9
197.7	22.9
197.8	22.9
197.9	22.9
198	22.9
198.1	22.9
198.2	22.9
198.3	22.9
198.4	22.9
[truncated: 11,386 more rows]

## Sheet: DC03Dingyuan
D	T
0.2	19.2
0.3	19.2
0.4	19.2
0.5	19.2
0.6	19.2
0.7	19.2
0.8	19.2
0.9	19.2
1	19.2
1.1	19.3
1.2	19.3
1.3	19.2
1.4	19.2
1.5	19.2
1.6	19.2
1.7	19.2
1.7	19.3
1.8	19.2
1.9	19.3
2	19.3
2.1	19.3
2.2	19.3
2.3	19.3
2.4	19.3
2.5	19.3
2.6	19.4
2.7	19.3
2.8	19.3
2.9	19.3
3	19.3
3.1	19.3
3.2	19.3
3.3	19.3
3.4	19.3
3.5	19.3
3.6	19.3
3.7	19.3
3.8	19.3
3.9	19.3
4	19.3
4.1	19.4
4.2	19.3
4.3	19.3
4.4	19.3
4.5	19.3
4.6	19.4
4.7	19.3
4.8	19.3
4.9	19.4
5	19.4
5.1	19.3
5.2	19.4
5.3	19.4
5.4	19.4
5.5	19.3
5.6	19.4
5.7	19.4
5.8	19.4
5.9	19.4
6	19.4
6.1	19.4
6.2	19.4
6.3	19.4
6.4	19.4
6.5	19.4
6.6	19.4
6.7	19.4
6.8	19.4
6.9	19.4
7	19.4
7.1	19.4
7.2	19.4
7.3	19.4
7.4	19.4
7.5	19.4
7.6	19.4
7.7	19.4
7.8	19.4
7.9	19.4
8	19.4
8.1	19.4
8.2	19.4
8.3	19.4
8.4	19.4
8.5	19.4
8.6	19.4
8.7	19.4
8.8	19.4
8.9	19.4
9	19.4
9.1	19.4
9.2	19.4
9.3	19.4
9.4	19.4
9.5	19.4
9.6	19.4
9.7	19.4
9.8	19.4
9.9	19.4
10	19.4
10.1	19.4
10.2	19.4
10.3	19.4
10.4	19.5
10.5	19.4
10.6	19.5
10.7	19.4
10.8	19.5
10.9	19.5
11	19.5
11.1	19.5
11.2	19.5
11.3	19.5
11.4	19.5
11.5	19.5
11.6	19.5
11.7	19.5
11.8	19.5
11.9	19.5
12	19.5
12.1	19.5
12.2	19.5
12.3	19.5
12.4	19.5
12.5	19.5
12.6	19.5
12.7	19.5
12.8	19.5
12.9	19.5
13	19.5
13.1	19.5
13.2	19.5
13.3	19.5
13.4	19.5
13.5	19.6
13.6	19.5
13.7	19.5
13.8	19.5
13.9	19.5
14	19.6
14.1	19.6
14.1	19.6
14.2	19.6
14.3	19.6
14.4	19.6
14.5	19.6
14.6	19.6
14.7	19.6
14.8	19.6
14.9	19.6
15	19.6
15.1	19.6
15.2	19.6
15.3	19.6
15.4	19.6
15.5	19.6
15.6	19.6
15.7	19.6
15.8	19.6
15.9	19.6
16	19.6
16.1	19.6
16.2	19.6
16.3	19.6
16.4	19.6
16.5	19.6
16.6	19.6
16.7	19.6
16.8	19.6
16.9	19.6
17	19.6
17.1	19.6
17.2	19.6
17.3	19.6
17.4	19.6
17.5	19.6
17.6	19.6
17.7	19.6
17.8	19.6
17.9	19.6
18	19.6
18.1	19.6
18.2	19.6
18.3	19.6
18.4	19.6
18.5	19.6
18.6	19.6
18.7	19.6
18.8	19.6
18.9	19.6
19	19.6
19.1	19.6
19.2	19.6
19.3	19.6
19.4	19.6
19.5	19.6
19.6	19.6
19.7	19.6
19.8	19.6
19.9	19.6
20	19.6
20.1	19.6
20.2	19.6
20.3	19.6
20.4	19.6
20.5	19.6
20.6	19.6
20.7	19.6
20.8	19.6
20.9	19.6
21	19.6
21.1	19.6
21.2	19.6
21.3	19.6
21.4	19.6
21.5	19.6
21.6	19.6
21.7	19.6
21.8	19.6
21.9	19.6
22	19.6
22.1	19.6
22.2	19.6
22.3	19.6
22.4	19.5
22.5	19.6
22.6	19.6
22.7	19.7
22.8	19.6
22.9	19.6
23	19.6
23.1	19.6
23.2	19.6
23.3	19.6
23.4	19.6
23.5	19.6
23.6	19.6
23.7	19.6
23.8	19.6
23.9	19.6
24	19.6
24.1	19.6
24.2	19.6
24.3	19.6
24.4	19.6
24.5	19.6
24.6	19.6
24.7	19.6
24.8	19.6
24.9	19.6
25	19.6
25.1	19.6
25.2	19.6
25.3	19.6
25.4	19.6
25.5	19.6
25.6	19.6
25.7	19.6
25.8	19.6
25.9	19.6
26	19.6
26.1	19.6
26.2	19.6
26.3	19.6
26.4	19.6
26.5	19.6
26.5	19.6
26.6	19.6
26.7	19.6
26.8	19.6
26.9	19.6
27	19.6
27.1	19.6
27.2	19.6
27.3	19.6
27.4	19.6
27.5	19.6
27.6	19.7
27.7	19.6
27.8	19.6
27.9	19.6
28	19.6
28.1	19.6
28.2	19.7
28.3	19.6
28.4	19.6
28.5	19.6
28.6	19.6
28.7	19.6
28.8	19.6
28.9	19.6
29	19.6
29.1	19.6
29.2	19.6
29.3	19.6
29.4	19.6
29.5	19.6
29.6	19.6
29.7	19.6
29.8	19.7
29.9	19.6
30	19.6
30.1	19.6
30.2	19.6
30.3	19.6
30.4	19.6
30.5	19.6
30.6	19.6
30.7	19.6
30.8	19.6
30.9	19.6
31	19.6
31.1	19.6
31.2	19.6
31.3	19.6
31.4	19.6
31.5	19.6
31.6	19.6
31.7	19.6
31.8	19.6
31.9	19.6
32	19.6
32.1	19.6
32.2	19.6
32.3	19.6
32.4	19.6
32.5	19.6
32.6	19.6
32.7	19.6
32.8	19.6
32.9	19.6
33	19.6
33.1	19.6
33.2	19.6
33.3	19.6
33.4	19.6
33.5	19.6
33.6	19.6
33.7	19.6
33.8	19.6
33.9	19.6
34	19.6
34.1	19.6
34.2	19.6
34.3	19.6
34.4	19.7
34.5	19.6
34.6	19.6
34.7	19.6
34.8	19.6
34.9	19.6
35	19.6
35.1	19.6
35.2	19.6
35.3	19.6
35.4	19.6
35.5	19.6
35.6	19.6
35.7	19.6
35.8	19.6
35.9	19.6
36	19.6
36.1	19.6
36.2	19.6
36.3	19.6
36.4	19.6
36.5	19.6
36.6	19.6
36.7	19.6
36.8	19.6
36.9	19.6
37	19.6
37.1	19.6
37.2	19.6
37.3	19.6
37.4	19.6
37.5	19.6
37.6	19.7
37.7	19.6
37.8	19.6
37.9	19.6
38	19.6
38.1	19.6
38.2	19.6
38.3	19.6
38.4	19.6
38.5	19.6
38.6	19.6
38.7	19.6
38.8	19.6
38.9	19.6
38.9	19.6
39	19.6
39.1	19.6
39.2	19.6
39.3	19.6
39.4	19.6
39.5	19.7
39.6	19.6
39.7	19.6
39.8	19.6
39.9	19.6
40	19.6
40.1	19.6
40.2	19.6
40.3	19.6
40.4	19.6
40.5	19.6
40.6	19.6
40.7	19.6
40.8	19.7
40.9	19.6
41	19.6
41.1	19.6
41.2	19.7
41.3	19.6
41.4	19.6
41.5	19.6
41.6	19.6
41.7	19.6
41.8	19.6
41.9	19.7
42	19.6
42.1	19.6
42.2	19.6
42.3	19.6
42.4	19.6
42.5	19.7
42.6	19.6
42.7	19.7
42.8	19.6
42.9	19.6
43	19.7
43.1	19.6
43.2	19.6
43.3	19.6
43.4	19.7
43.5	19.6
43.6	19.7
43.7	19.6
43.8	19.6
43.9	19.7
44	19.7
44.1	19.7
44.2	19.6
44.3	19.7
44.4	19.6
44.5	19.7
44.6	19.6
44.7	19.7
44.8	19.6
44.9	19.7
45	19.6
45.1	19.7
45.2	19.7
45.3	19.6
45.4	19.7
45.5	19.7
45.6	19.6
45.7	19.7
45.8	19.7
45.9	19.7
46	19.6
46.1	19.7
46.2	19.7
46.3	19.6
46.4	19.7
46.5	19.7
46.6	19.6
46.7	19.7
46.8	19.7
46.9	19.7
47	19.7
47.1	19.7
47.2	19.7
47.3	19.7
47.4	19.6
47.5	19.7
47.6	19.6
47.7	19.7
47.8	19.7
47.9	19.7
48	19.7
48.1	19.7
48.2	19.6
48.3	19.7
48.4	19.7
48.5	19.7
48.6	19.7
48.7	19.7
48.8	19.6
48.9	19.7
49	19.7
49.1	19.7
49.2	19.7
49.3	19.7
49.4	19.7
49.5	19.6
49.6	19.7
49.7	19.7
49.8	19.7
49.9	19.6
50	19.7
50.1	19.7
50.2	19.7
50.3	19.7
50.4	19.7
50.5	19.7
50.6	19.7
50.7	19.7
50.8	19.7
50.9	19.7
51	19.7
51.1	19.7
51.2	19.7
51.3	19.7
51.3	19.6
51.4	19.7
51.5	19.6
51.6	19.7
51.7	19.7
51.8	19.7
51.9	19.7
52	19.7
52.1	19.6
52.2	19.7
52.3	19.7
52.4	19.7
52.5	19.7
52.6	19.7
52.7	19.7
52.8	19.7
52.9	19.7
53	19.7
53.1	19.7
53.2	19.7
53.3	19.7
53.4	19.7
53.5	19.7
53.6	19.6
53.7	19.7
53.8	19.7
53.9	19.7
54	19.7
54.1	19.7
54.2	19.7
54.3	19.7
54.4	19.7
54.5	19.7
54.6	19.7
54.7	19.7
54.8	19.7
54.9	19.7
55	19.7
55.1	19.7
55.2	19.7
55.3	19.7
55.4	19.7
55.5	19.7
55.6	19.7
55.7	19.7
55.8	19.7
55.9	19.7
56	19.7
56.1	19.7
56.2	19.8
56.3	19.7
56.4	19.7
56.5	19.7
56.6	19.7
56.7	19.7
56.8	19.8
56.9	19.7
57	19.7
57.1	19.7
57.2	19.7
57.3	19.7
57.4	19.7
57.5	19.7
57.6	19.7
57.7	19.7
57.8	19.7
57.9	19.7
58	19.7
58.1	19.8
58.2	19.7
58.3	19.8
58.4	19.7
58.5	19.7
58.6	19.7
58.7	19.7
58.8	19.7
58.9	19.7
59	19.8
59.1	19.7
59.2	19.7
59.3	19.8
59.4	19.7
59.5	19.7
59.6	19.7
59.7	19.8
59.8	19.7
59.9	19.7
60	19.8
60.1	19.7
60.2	19.7
60.3	19.7
60.4	19.8
60.5	19.7
60.6	19.7
60.7	19.8
60.8	19.7
60.9	19.7
61	19.8
61.1	19.7
61.2	19.8
61.3	19.7
61.4	19.8
61.5	19.7
61.6	19.7
61.7	19.8
61.8	19.7
61.9	19.8
62	19.7
62.1	19.7
62.2	19.8
62.3	19.7
62.4	19.7
62.5	19.8
62.6	19.7
62.7	19.8
62.8	19.7
62.9	19.7
63	19.8
63.1	19.7
63.2	19.7
63.3	19.7
63.4	19.7
63.5	19.8
63.6	19.7
63.7	19.8
63.7	19.7
63.8	19.7
63.9	19.8
64	19.8
64.1	19.7
64.2	19.8
64.3	19.7
64.4	19.8
64.5	19.7
64.6	19.8
64.7	19.8
64.8	19.7
64.9	19.8
65	19.8
65.1	19.7
65.2	19.8
65.3	19.8
65.4	19.8
65.5	19.8
65.6	19.7
65.7	19.8
65.8	19.8
65.9	19.8
66	19.8
66.1	19.8
66.2	19.8
66.3	19.8
66.4	19.8
66.5	19.8
66.6	19.8
66.7	19.8
66.8	19.8
66.9	19.8
67	19.8
67.1	19.8
67.2	19.8
67.3	19.8
67.4	19.8
67.5	19.8
67.6	19.8
67.7	19.8
67.8	19.8
67.9	19.8
68	19.8
68.1	19.8
68.2	19.8
68.3	19.8
68.4	19.8
68.5	19.8
68.6	19.8
68.7	19.8
68.8	19.8
68.9	19.8
69	19.8
69.1	19.8
69.2	19.8
69.3	19.8
69.4	19.8
69.5	19.8
69.6	19.8
69.7	19.8
69.8	19.8
69.9	19.8
70	19.8
70.1	19.8
70.2	19.8
70.3	19.8
70.4	19.8
70.5	19.8
70.6	19.8
70.7	19.8
70.8	19.8
70.9	19.8
71	19.8
71.1	19.8
71.2	19.8
71.3	19.8
71.4	19.8
71.5	19.8
71.6	19.8
71.7	19.8
71.8	19.9
71.9	19.8
72	19.9
72.1	19.8
72.2	19.8
72.3	19.8
72.4	19.8
72.5	19.8
72.6	19.8
72.7	19.8
72.8	19.9
72.9	19.8
73	19.8
73.1	19.8
73.2	19.8
73.3	19.9
73.4	19.8
73.5	19.8
73.6	19.9
73.7	19.8
73.8	19.9
73.9	19.8
74	19.9
74.1	19.9
74.2	19.9
74.3	19.9
74.4	19.8
74.5	19.9
74.6	19.9
74.7	19.9
74.8	19.8
74.9	19.9
75	19.8
75.1	19.9
75.2	19.9
75.3	19.9
75.4	19.9
75.5	19.8
75.6	19.9
75.7	19.9
75.8	19.9
75.9	19.9
76	19.9
76.1	19.9
76.1	19.8
76.2	19.9
76.3	19.9
76.4	19.9
76.5	19.8
76.6	19.9
76.7	19.9
76.8	19.9
76.9	19.9
77	19.9
77.1	19.9
77.2	19.9
77.3	19.9
77.4	19.9
77.5	19.9
77.6	19.9
77.7	19.9
77.8	19.9
77.9	19.9
78	19.9
78.1	19.9
78.2	19.9
78.3	19.9
78.4	19.9
78.5	19.9
78.6	19.9
78.7	19.9
78.8	19.9
78.9	19.9
79	19.9
79.1	19.9
79.2	19.9
79.3	19.9
79.4	19.9
79.5	19.9
79.6	19.9
79.7	20
79.8	19.9
79.9	19.9
80	19.9
80.1	19.9
80.2	20
80.3	19.9
80.4	19.9
80.5	19.9
80.6	19.9
80.7	20
80.8	19.9
80.9	19.9
81	20
81.1	20
81.2	19.9
81.3	19.9
81.4	20
81.5	20
81.6	20
81.7	20
81.8	20
81.9	19.9
82	20
82.1	20
82.2	19.9
82.3	19.9
82.4	20
82.5	19.9
82.6	19.9
82.7	19.8
82.8	19.6
82.9	19.6
83	19.6
83.1	19.6
83.2	19.5
83.3	19.5
83.4	19.5
83.5	19.5
83.6	19.5
83.7	19.5
83.8	19.5
83.9	19.5
84	19.5
84.1	19.4
84.2	19.4
84.3	19.5
84.4	19.4
84.5	19.4
84.6	19.4
84.7	19.4
84.8	19.4
84.9	19.4
85	19.4
85.1	19.4
85.2	19.4
85.3	19.4
85.4	19.4
85.5	19.4
85.6	19.4
85.7	19.4
85.8	19.4
85.9	19.4
86	19.4
86.1	19.4
86.2	19.4
86.3	19.4
86.4	19.4
86.5	19.4
86.6	19.4
86.7	19.4
86.8	19.4
86.9	19.4
87	19.4
87.1	19.4
87.2	19.4
87.3	19.4
87.4	19.4
87.5	19.4
87.6	19.4
87.7	19.4
87.8	19.4
87.9	19.4
88	19.4
88.1	19.4
88.2	19.4
88.3	19.4
88.4	19.4
88.5	19.4
88.5	19.4
88.6	19.4
88.7	19.4
88.8	19.4
88.9	19.4
89	19.4
89.1	19.4
89.2	19.4
89.3	19.4
89.4	19.4
89.5	19.4
89.6	19.4
89.7	19.4
89.8	19.5
89.9	19.4
90	19.4
90.1	19.4
90.2	19.4
90.3	19.5
90.4	19.5
90.5	19.5
90.6	19.5
90.7	19.5
90.8	19.5
90.9	19.4
91	19.4
91.1	19.5
91.2	19.5
91.3	19.5
91.4	19.5
91.5	19.5
91.6	19.5
91.7	19.5
91.8	19.5
91.9	19.5
92	19.5
92.1	19.5
92.2	19.5
92.3	19.5
92.4	19.5
92.5	19.5
92.6	19.5
92.7	19.5
92.8	19.6
92.9	19.5
93	19.5
93.1	19.5
93.2	19.5
93.3	19.6
93.4	19.5
93.5	19.6
93.6	19.5
93.7	19.6
93.8	19.6
93.9	19.5
94	19.6
94.1	19.6
94.2	19.6
94.3	19.6
94.4	19.6
94.5	19.6
94.6	19.6
94.7	19.6
94.8	19.6
94.9	19.6
95	19.6
95.1	19.6
95.2	19.6
95.3	19.6
95.4	19.6
95.5	19.6
95.6	19.6
95.7	19.6
95.8	19.6
95.9	19.6
96	19.7
96.1	19.6
96.2	19.7
96.3	19.7
96.4	19.7
96.5	19.7
96.6	19.7
96.7	19.7
96.8	19.7
96.9	19.7
97	19.7
97.1	19.7
97.2	19.7
97.3	19.7
97.4	19.7
97.5	19.7
97.6	19.7
97.7	19.7
97.8	19.7
97.9	19.7
98	19.7
98.1	19.7
98.2	19.8
98.3	19.7
98.4	19.7
98.5	19.8
98.6	19.8
98.7	19.8
98.8	19.8
98.9	19.8
99	19.8
99.1	19.8
99.2	19.8
99.3	19.8
99.4	19.8
99.5	19.8
99.6	19.8
99.7	19.8
99.8	19.8
99.9	19.8
100	19.8
100.1	19.8
100.2	19.8
100.3	19.8
100.4	19.8
100.5	19.8
100.6	19.8
100.7	19.8
100.8	19.8
100.9	19.8
101	19.8
101	19.9
101.1	19.8
101.2	19.8
101.3	19.9
101.4	19.8
101.5	19.9
101.6	19.8
101.7	19.8
101.8	19.9
101.9	19.8
102	19.9
102.1	19.9
102.2	19.8
102.3	19.9
102.4	19.9
102.5	19.9
102.6	19.8
102.7	19.9
102.8	19.9
102.9	19.9
103	19.9
103.1	19.9
103.2	19.9
103.3	19.9
103.4	19.9
103.5	19.9
103.6	19.9
103.7	19.9
103.8	19.9
103.9	19.9
104	19.9
104.1	19.9
104.2	19.9
104.3	19.9
104.4	19.9
104.5	19.9
104.6	19.9
104.7	19.9
104.8	19.9
104.9	19.9
105	19.9
105.1	19.9
105.2	19.9
105.3	19.9
105.4	20
105.5	19.9
105.6	19.9
105.7	20
105.8	20
105.9	20
106	20
106.1	20
106.2	20
106.3	20
106.4	20
106.5	20
106.6	20
106.7	20
106.8	20
106.9	20
107	20
107.1	20
107.2	20
107.3	20
107.4	20
107.5	20
107.6	20
107.7	20
107.8	20
107.9	20
108	20
108.1	20
108.2	20
108.3	20
108.4	20
108.5	20
108.6	20
108.7	20
108.8	20
108.9	20
109	20
109.1	20
109.2	20
109.3	20.1
109.4	20
109.5	20
109.6	20
109.7	20
109.8	20
109.9	20
110	20
110.1	20.1
110.2	20
110.3	20
110.4	20.1
110.5	20.1
110.6	20
110.7	20.1
110.8	20
110.9	20.1
111	20.1
111.1	20.1
111.2	20
111.3	20.1
111.4	20.1
111.5	20.1
111.6	20.1
111.7	20.1
111.8	20.1
111.9	20.1
112	20.1
112.1	20.1
112.2	20.1
112.3	20.1
112.4	20.1
112.5	20.1
112.6	20.1
112.7	20.1
112.8	20.1
112.9	20.1
113	20.1
113.1	20.1
113.2	20.1
113.3	20.1
113.4	20.2
113.4	20.1
113.5	20.2
113.6	20.1
113.7	20.1
113.8	20.1
113.9	20.2
114	20.2
114.1	20.1
114.2	20.2
114.3	20.2
114.4	20.2
114.5	20.2
114.6	20.2
114.7	20.2
114.8	20.2
114.9	20.2
115	20.2
115.1	20.2
115.2	20.2
115.3	20.2
115.4	20.2
115.5	20.2
115.6	20.2
115.7	20.2
115.8	20.2
115.9	20.2
116	20.2
116.1	20.2
116.2	20.2
116.3	20.2
116.4	20.2
116.5	20.2
116.6	20.2
116.7	20.2
116.8	20.3
116.9	20.3
117	20.2
117.1	20.2
117.2	20.3
117.3	20.3
117.4	20.3
117.5	20.3
117.6	20.3
117.7	20.2
117.8	20.3
117.9	20.3
118	20.3
118.1	20.3
118.2	20.3
118.3	20.3
118.4	20.3
118.5	20.3
118.6	20.3
118.7	20.3
118.8	20.3
118.9	20.3
119	20.3
119.1	20.3
119.2	20.3
119.3	20.3
119.4	20.3
119.5	20.3
119.6	20.3
119.7	20.3
119.8	20.3
119.9	20.4
120	20.3
120.1	20.3
120.2	20.3
120.3	20.4
120.4	20.3
120.5	20.4
120.6	20.4
120.7	20.3
120.8	20.4
120.9	20.4
121	20.4
121.1	20.3
121.2	20.4
121.3	20.4
121.4	20.4
121.5	20.4
121.6	20.4
121.7	20.4
121.8	20.4
121.9	20.4
122	20.4
122.1	20.4
122.2	20.3
122.3	20.4
122.4	20.4
122.5	20.4
122.6	20.4
122.7	20.4
122.8	20.4
122.9	20.4
123	20.4
123.1	20.4
123.2	20.4
123.3	20.4
123.4	20.4
123.5	20.4
123.6	20.4
123.7	20.4
123.8	20.4
123.9	20.4
124	20.4
124.1	20.4
124.2	20.3
124.3	20.3
124.4	20.4
124.5	20.4
124.6	20.4
124.7	20.4
124.8	20.4
124.9	20.4
125	20.4
125.1	20.4
125.2	20.4
125.3	20.4
125.4	20.4
125.5	20.4
125.6	20.4
125.7	20.4
125.8	20.4
125.8	20.4
125.9	20.4
126	20.4
126.1	20.4
126.2	20.4
126.3	20.4
126.4	20.4
126.5	20.4
126.6	20.4
126.7	20.4
126.8	20.4
126.9	20.4
127	20.5
127.1	20.5
127.2	20.5
127.3	20.5
127.4	20.4
127.5	20.5
127.6	20.5
127.7	20.5
127.8	20.5
127.9	20.5
128	20.5
128.1	20.5
128.2	20.5
128.3	20.5
128.4	20.5
128.5	20.5
128.6	20.5
128.7	20.5
128.8	20.5
128.9	20.5
129	20.5
129.1	20.5
129.2	20.5
129.3	20.5
129.4	20.5
129.5	20.6
129.6	20.5
129.7	20.5
129.8	20.6
129.9	20.6
130	20.6
130.1	20.6
130.2	20.6
130.3	20.6
130.4	20.6
130.5	20.6
130.6	20.6
130.7	20.6
130.8	20.6
130.9	20.6
131	20.6
131.1	20.7
131.2	20.6
131.3	20.6
131.4	20.7
131.5	20.6
131.6	20.6
131.7	20.7
131.8	20.7
131.9	20.7
132	20.7
132.1	20.7
132.2	20.7
132.3	20.7
132.4	20.7
132.5	20.7
132.6	20.7
132.7	20.7
132.8	20.7
132.9	20.7
133	20.7
133.1	20.8
133.2	20.7
133.3	20.7
133.4	20.7
133.5	20.7
133.6	20.8
133.7	20.7
133.8	20.8
133.9	20.7
134	20.7
134.1	20.8
134.2	20.8
134.3	20.8
134.4	20.8
134.5	20.8
134.6	20.8
134.7	20.8
134.8	20.8
134.9	20.8
135	20.8
135.1	20.8
135.2	20.8
135.3	20.8
135.4	20.8
135.5	20.8
135.6	20.8
135.7	20.8
135.8	20.9
135.9	20.8
136	20.8
136.1	20.8
136.2	20.8
136.3	20.9
136.4	20.9
136.5	20.9
136.6	20.8
136.7	20.9
136.8	20.9
136.9	20.9
137	20.9
137.1	20.9
137.2	20.9
137.3	20.9
137.4	20.9
137.5	20.9
137.6	20.9
137.7	20.9
137.8	20.9
137.9	20.9
138	21
138.1	20.9
138.2	20.9
138.2	21
138.3	21
138.4	21
138.5	21
138.6	21
138.7	21
138.8	21
138.9	21
139	21
139.1	21
139.2	21
139.3	21
139.4	21
139.5	21
139.6	21
139.7	21
139.8	21
139.9	21
140	21
140.1	21
140.2	21
140.3	21.1
140.4	21.1
140.5	21
140.6	21
140.7	21.1
140.8	21.1
140.9	21.1
141	21.1
141.1	21.1
141.2	21.1
141.3	21.1
141.4	21.1
141.5	21.1
141.6	21.1
141.7	21.1
141.8	21.1
141.9	21.1
142	21.1
142.1	21.1
142.2	21.1
142.3	21.1
142.4	21.1
142.5	21.2
142.6	21.2
142.7	21.2
142.8	21.2
142.9	21.1
143	21.1
143.1	21.2
143.2	21.2
143.3	21.2
143.4	21.2
143.5	21.2
143.6	21.2
143.7	21.2
143.8	21.2
143.9	21.2
144	21.2
144.1	21.2
144.2	21.2
144.3	21.2
144.4	21.2
144.5	21.2
144.6	21.2
144.7	21.2
144.8	21.2
144.9	21.2
145	21.3
145.1	21.3
145.2	21.3
145.3	21.3
145.4	21.3
145.5	21.3
145.6	21.3
145.7	21.3
145.8	21.3
145.9	21.3
146	21.3
146.1	21.3
146.2	21.3
146.3	21.3
146.4	21.3
146.5	21.3
146.6	21.3
146.7	21.3
146.8	21.3
146.9	21.3
147	21.3
147.1	21.3
147.2	21.3
147.3	21.3
147.4	21.3
147.5	21.3
147.6	21.4
147.7	21.4
147.8	21.3
147.9	21.4
148	21.4
148.1	21.3
148.2	21.4
148.3	21.4
148.4	21.4
148.5	21.4
148.6	21.4
148.7	21.4
148.8	21.4
148.9	21.4
149	21.4
149.1	21.4
149.2	21.4
149.3	21.4
149.4	21.4
149.5	21.4
149.6	21.4
149.7	21.4
149.8	21.4
149.9	21.4
150	21.4
150.1	21.4
150.2	21.4
150.3	21.4
150.4	21.4
150.5	21.4
150.6	21.5
150.6	21.5
150.7	21.4
150.8	21.4
150.9	21.4
151	21.5
151.1	21.5
151.2	21.5
151.3	21.5
151.4	21.5
151.5	21.4
151.6	21.4
151.7	21.5
151.8	21.5
151.9	21.5
152	21.5
152.1	21.5
152.2	21.5
152.3	21.5
152.4	21.5
152.5	21.5
152.6	21.5
152.7	21.5
152.8	21.5
152.9	21.5
153	21.6
153.1	21.5
153.2	21.5
153.3	21.6
153.4	21.5
153.5	21.6
153.6	21.5
153.7	21.6
153.8	21.5
153.9	21.6
154	21.5
154.1	21.5
154.2	21.6
154.3	21.6
154.4	21.6
154.5	21.6
154.6	21.6
154.7	21.6
154.8	21.6
154.9	21.6
155	21.6
155.1	21.6
155.2	21.6
155.3	21.6
155.4	21.6
155.5	21.6
155.6	21.6
155.7	21.6
155.8	21.6
155.9	21.6
156	21.6
156.1	21.6
156.2	21.6
156.3	21.7
156.4	21.7
156.5	21.6
156.6	21.7
156.7	21.7
156.8	21.7
156.9	21.7
157	21.7
157.1	21.7
157.2	21.7
157.3	21.7
157.4	21.7
157.5	21.7
157.6	21.7
157.7	21.8
157.8	21.7
157.9	21.7
158	21.7
158.1	21.7
158.2	21.7
158.3	21.8
158.4	21.8
158.5	21.8
158.6	21.8
158.7	21.7
158.8	21.8
158.9	21.8
159	21.8
159.1	21.8
159.2	21.8
159.3	21.8
159.4	21.8
159.5	21.8
159.6	21.8
159.7	21.8
159.8	21.8
159.9	21.8
160	21.8
160.1	21.9
160.2	21.9
160.3	21.8
160.4	21.8
160.5	21.9
160.6	21.9
160.7	21.8
160.8	21.8
160.9	21.8
161	21.9
161.1	21.9
161.2	21.9
161.3	21.9
161.4	21.9
161.5	21.9
161.6	21.9
161.7	21.9
161.8	21.9
161.9	21.9
162	21.9
162.1	21.9
162.2	21.9
162.3	21.9
162.4	21.9
162.5	21.9
162.6	21.9
162.7	21.9
162.8	21.9
162.9	22
163	22
163	22
163.1	21.9
163.2	22
163.3	22
163.4	22
163.5	22
163.6	22
163.7	22
163.8	21.9
163.9	22
164	22
164.1	22
164.2	22
164.3	22
164.4	22
164.5	22
164.6	22
164.7	22.1
164.8	22
164.9	22.1
165	22.1
165.1	22.1
165.2	22
165.3	22
165.4	22.1
165.5	22.1
165.6	22.1
165.7	22.1
165.8	22
165.9	22
166	22
166.1	22
166.2	22.1
166.3	22.1
166.4	22.1
166.5	22.1
166.6	22.1
166.7	22.1
166.8	22.2
166.9	22.1
167	22.1
167.1	22.1
167.2	22.1
167.3	22.2
167.4	22.2
167.5	22.2
167.6	22.2
167.7	22.2
167.8	22.2
167.9	22.1
168	22.1
168.1	22.1
168.2	22.2
168.3	22.2
168.4	22.2
168.5	22.2
168.6	22.2
168.7	22.2
168.8	22.2
168.9	22.2
169	22.2
169.1	22.2
169.2	22.2
169.3	22.2
169.4	22.2
169.5	22.2
169.6	22.2
169.7	22.2
169.8	22.3
169.9	22.3
170	22.2
170.1	22.3
170.2	22.3
170.3	22.3
170.4	22.3
170.5	22.3
170.6	22.3
170.7	22.3
170.8	22.3
170.9	22.3
171	22.2
171.1	22.3
171.2	22.3
171.3	22.3
171.4	22.3
171.5	22.3
171.6	22.4
171.7	22.3
171.8	22.4
171.9	22.3
172	22.4
172.1	22.4
172.2	22.3
172.3	22.3
172.4	22.4
172.5	22.4
172.6	22.3
172.7	22.4
172.8	22.4
172.9	22.4
173	22.4
173.1	22.4
173.2	22.4
173.3	22.4
173.4	22.4
173.5	22.4
173.6	22.4
173.7	22.4
173.8	22.5
173.9	22.4
174	22.4
174.1	22.5
174.2	22.5
174.3	22.4
174.4	22.4
174.5	22.5
174.6	22.5
174.7	22.5
174.8	22.5
174.9	22.5
175	22.5
175.1	22.5
175.2	22.5
175.3	22.5
175.4	22.5
175.4	22.5
175.5	22.5
175.6	22.5
175.7	22.5
175.8	22.5
175.9	22.5
176	22.5
176.1	22.5
176.2	22.5
176.3	22.5
176.4	22.5
176.5	22.5
176.6	22.5
176.7	22.5
176.8	22.5
176.9	22.6
177	22.6
177.1	22.5
177.2	22.6
177.3	22.6
177.4	22.5
177.5	22.5
177.6	22.6
177.7	22.5
177.8	22.6
177.9	22.6
178	22.6
178.1	22.6
178.2	22.6
178.3	22.6
178.4	22.6
178.5	22.6
178.6	22.6
178.7	22.6
178.8	22.7
178.9	22.6
179	22.6
179.1	22.6
179.2	22.7
179.3	22.6
179.4	22.7
179.5	22.6
179.6	22.7
179.7	22.6
179.8	22.7
179.9	22.7
180	22.6
180.1	22.7
180.2	22.7
180.3	22.7
180.4	22.7
180.5	22.7
180.6	22.7
180.7	22.7
180.8	22.7
180.9	22.7
181	22.7
181.1	22.7
181.2	22.7
181.3	22.7
181.4	22.7
181.5	22.7
181.6	22.7
181.7	22.7
181.8	22.7
181.9	22.7
182	22.7
182.1	22.8
182.2	22.8
182.3	22.8
182.4	22.8
182.5	22.8
182.6	22.8
182.7	22.8
182.8	22.8
182.9	22.8
183	22.8
183.1	22.8
183.2	22.8
183.3	22.8
183.4	22.8
183.5	22.8
183.6	22.8
183.7	22.8
183.8	22.8
183.9	22.8
184	22.8
184.1	22.8
184.2	22.8
184.3	22.8
184.4	22.8
184.5	22.8
184.6	22.8
184.7	22.8
184.8	22.8
184.9	22.9
185	22.8
185.1	22.8
185.2	22.8
185.3	22.9
185.4	22.9
185.5	22.9
185.6	22.8
185.7	22.9
185.8	22.9
185.9	22.9
186	22.8
186.1	22.9
186.2	22.9
186.3	22.9
186.4	22.9
186.5	22.9
186.6	22.9
186.7	22.9
186.8	22.9
186.9	22.9
187	22.9
187.1	22.9
187.2	22.9
187.3	23
187.4	22.9
187.5	22.9
187.6	22.9
187.7	22.9
187.8	23
187.8	22.9
187.9	23
188	22.9
188.1	23
188.2	22.9
188.3	23
188.4	23
188.5	23
188.6	22.9
188.7	23
188.8	23
188.9	23
189	23
189.1	23
189.2	23
189.3	23
189.4	23
189.5	23
189.6	23
189.7	23
189.8	23.1
189.9	23
190	23
190.1	23.1
190.2	23.1
190.3	23
190.4	23.1
190.5	23.1
190.6	23.1
190.7	23.1
190.8	23.1
190.9	23.1
191	23.1
191.1	23.1
191.2	23.1
191.3	23.1
191.4	23.1
191.5	23.1
191.6	23.1
191.7	23.1
191.8	23.1
191.9	23.1
192	23.1
192.1	23.1
192.2	23.2
192.3	23.2
192.4	23.1
192.5	23.1
192.6	23.2
192.7	23.1
192.8	23.2
192.9	23.2
193	23.2
193.1	23.2
193.2	23.2
193.3	23.2
193.4	23.2
193.5	23.2
193.6	23.2
193.7	23.2
193.8	23.2
193.9	23.2
194	23.2
194.1	23.2
194.2	23.2
194.3	23.2
194.4	23.2
194.5	23.2
194.6	23.2
194.7	23.3
194.8	23.2
194.9	23.3
195	23.2
195.1	23.3
195.2	23.3
195.3	23.3
195.4	23.3
195.5	23.3
195.6	23.2
195.7	23.3
195.8	23.3
195.9	23.3
196	23.2
196.1	23.3
196.2	23.3
196.3	23.4
196.4	23.2
196.5	23.3
196.6	23.3
196.7	23.3
196.8	23.4
196.9	23.3
197	23.3
197.1	23.4
197.2	23.4
197.3	23.4
197.4	23.4
197.5	23.4
197.6	23.4
197.7	23.4
197.8	23.4
197.9	23.4
198	23.4
198.1	23.4
198.2	23.4
198.3	23.4
198.4	23.4
[truncated: 3,318 more rows]

## Sheet: DC04Wuhe
D	T
0.2	22.5
0.3	22.5
0.4	22.5
0.5	22.6
0.6	22.6
0.7	22.6
0.8	22.6
0.9	22.6
1	22.6
1.1	22.6
1.2	22.7
1.3	22.7
1.4	22.7
1.5	22.7
1.6	22.7
1.7	22.7
1.7	22.8
1.8	22.8
1.9	22.8
2	22.8
2.1	22.8
2.2	22.8
2.3	22.8
2.4	22.8
2.5	22.9
2.6	22.9
2.7	22.9
2.8	22.9
2.9	22.9
3	22.9
3.1	22.9
3.2	22.9
3.3	23
3.4	23
3.5	23
3.6	23
3.7	23
3.8	23
3.9	23
4	23
4.1	23
4.2	23
4.3	23
4.4	23
4.5	23.1
4.6	23
4.7	23.1
4.8	23.1
4.9	23.1
5	23.1
5.1	23.1
5.2	23.1
5.3	23.1
5.4	23.1
5.5	23.1
5.6	23.1
5.7	23.1
5.8	23.1
5.9	23.1
6	23.1
6.1	23.1
6.2	23.1
6.3	23.1
6.4	23.2
6.5	23.1
6.6	23.2
6.7	23.2
6.8	23.2
6.9	23.2
7	23.2
7.1	23.2
7.2	23.2
7.3	23.2
7.4	23.2
7.5	23.2
7.6	23.2
7.7	23.2
7.8	23.2
7.9	23.2
8	23.2
8.1	23.2
8.2	23.2
8.3	23.2
8.4	23.2
8.5	23.2
8.6	23.2
8.7	23.2
8.8	23.2
8.9	23.2
9	23.2
9.1	23.3
9.2	23.3
9.3	23.2
9.4	23.3
9.5	23.3
9.6	23.3
9.7	23.3
9.8	23.3
9.9	23.3
10	23.3
10.1	23.3
10.2	23.3
10.3	23.3
10.4	23.3
10.5	23.3
10.6	23.3
10.7	23.3
10.8	23.3
10.9	23.3
11	23.3
11.1	23.3
11.2	23.3
11.3	23.3
11.4	23.3
11.5	23.3
11.6	23.3
11.7	23.3
11.8	23.3
11.9	23.3
12	23.3
12.1	23.3
12.2	23.3
12.3	23.4
12.4	23.4
12.5	23.3
12.6	23.4
12.7	23.4
12.8	23.4
12.9	23.4
13	23.4
13.1	23.4
13.2	23.4
13.3	23.4
13.4	23.4
13.5	23.4
13.6	23.4
13.7	23.4
13.8	23.4
13.9	23.4
14	23.4
14.1	23.4
14.1	23.4
14.2	23.4
14.3	23.4
14.4	23.4
14.5	23.4
14.6	23.4
14.7	23.4
14.8	23.4
14.9	23.4
15	23.4
15.1	23.4
15.2	23.4
15.3	23.4
15.4	23.4
15.5	23.4
15.6	23.4
15.7	23.5
15.8	23.5
15.9	23.5
16	23.5
16.1	23.5
16.2	23.4
16.3	23.5
16.4	23.4
16.5	23.5
16.6	23.5
16.7	23.4
16.8	23.5
16.9	23.5
17	23.5
17.1	23.5
17.2	23.5
17.3	23.5
17.4	23.5
17.5	23.5
17.6	23.5
17.7	23.5
17.8	23.5
17.9	23.5
18	23.5
18.1	23.5
18.2	23.5
18.3	23.5
18.4	23.5
18.5	23.5
18.6	23.5
18.7	23.5
18.8	23.5
18.9	23.5
19	23.5
19.1	23.5
19.2	23.6
19.3	23.5
19.4	23.5
19.5	23.5
19.6	23.6
19.7	23.6
19.8	23.5
19.9	23.6
20	23.5
20.1	23.6
20.2	23.6
20.3	23.6
20.4	23.5
20.5	23.6
20.6	23.6
20.7	23.6
20.8	23.6
20.9	23.6
21	23.6
21.1	23.6
21.2	23.6
21.3	23.6
21.4	23.6
21.5	23.6
21.6	23.6
21.7	23.6
21.8	23.6
21.9	23.6
22	23.6
22.1	23.6
22.2	23.6
22.3	23.6
22.4	23.6
22.5	23.6
22.6	23.6
22.7	23.6
22.8	23.6
22.9	23.6
23	23.6
23.1	23.6
23.2	23.7
23.3	23.6
23.4	23.7
23.6	23.6
23.7	23.7
23.8	23.7
23.9	23.6
24	23.7
24.1	23.7
24.2	23.6
24.3	23.7
24.4	23.7
24.5	23.7
24.6	23.7
24.7	23.7
24.8	23.7
24.9	23.7
25	23.7
25.1	23.7
25.2	23.7
25.3	23.7
25.4	23.7
25.6	23.7
25.7	23.7
25.8	23.7
25.9	23.7
26	23.7
26.1	23.7
26.2	23.7
26.3	23.7
26.4	23.7
26.5	23.7
26.5	23.7
26.6	23.7
26.7	23.7
26.8	23.7
26.9	23.6
27	23.7
27.1	23.7
27.2	23.7
27.3	23.6
27.4	23.7
27.5	23.7
27.6	23.7
27.7	23.7
27.8	23.6
27.9	23.7
28	23.7
28.1	23.6
28.2	23.7
28.3	23.7
28.4	23.6
28.5	23.7
28.6	23.6
28.7	23.7
28.8	23.6
28.9	23.7
29	23.6
29.1	23.6
29.2	23.7
29.3	23.6
29.4	23.6
29.5	23.6
29.6	23.6
29.7	23.6
29.8	23.7
29.9	23.6
30	23.6
30.1	23.6
30.2	23.6
30.3	23.6
30.4	23.6
30.5	23.6
30.6	23.6
30.7	23.6
30.8	23.6
30.9	23.6
31	23.6
31.1	23.6
31.3	23.6
31.4	23.6
31.5	23.6
31.6	23.6
31.7	23.6
31.8	23.6
31.9	23.6
32	23.6
32.1	23.5
32.2	23.6
32.3	23.6
32.4	23.5
32.5	23.6
32.6	23.5
32.7	23.6
32.8	23.5
32.9	23.6
33	23.5
33.1	23.5
33.2	23.6
33.3	23.5
33.4	23.5
33.5	23.5
33.6	23.5
33.7	23.5
33.8	23.5
33.9	23.5
34	23.5
34.1	23.5
34.2	23.5
34.3	23.5
34.4	23.5
34.5	23.5
34.6	23.5
34.7	23.5
34.8	23.5
34.9	23.5
35	23.5
35.1	23.5
35.2	23.5
35.3	23.5
35.4	23.5
35.5	23.5
35.6	23.5
35.7	23.4
35.8	23.5
35.9	23.5
36	23.5
36.1	23.4
36.2	23.5
36.3	23.4
36.4	23.4
36.5	23.5
36.6	23.4
36.7	23.4
36.8	23.4
36.9	23.4
37	23.4
37.1	23.4
37.2	23.4
37.3	23.4
37.4	23.4
37.5	23.4
37.6	23.4
37.7	23.4
37.8	23.4
37.9	23.4
38	23.4
38.1	23.4
38.2	23.4
38.3	23.4
38.4	23.4
38.5	23.4
38.6	23.4
38.7	23.4
38.8	23.5
38.9	23.4
38.9	23.4
39	23.4
39.1	23.4
39.2	23.4
39.3	23.4
39.4	23.4
39.5	23.4
39.6	23.4
39.7	23.4
39.8	23.4
39.9	23.4
40	23.4
40.1	23.4
40.2	23.4
40.3	23.3
40.4	23.4
40.5	23.4
40.6	23.4
40.7	23.4
40.8	23.3
40.9	23.4
41	23.3
41.1	23.4
41.2	23.3
41.3	23.4
41.4	23.3
41.5	23.4
41.6	23.3
41.7	23.3
41.8	23.4
41.9	23.3
42	23.3
42.1	23.4
42.2	23.3
42.3	23.3
42.4	23.3
42.5	23.3
42.6	23.3
42.7	23.3
42.8	23.3
42.9	23.3
43	23.3
43.1	23.3
43.2	23.3
43.3	23.3
43.4	23.3
43.5	23.3
43.6	23.3
43.7	23.3
43.8	23.3
43.9	23.3
44	23.3
44.1	23.3
44.2	23.3
44.3	23.3
44.4	23.3
44.5	23.3
44.6	23.3
44.7	23.3
44.8	23.3
44.9	23.3
45	23.3
45.1	23.3
45.2	23.3
45.3	23.3
45.4	23.3
45.5	23.2
45.6	23.3
45.7	23.3
45.8	23.3
45.9	23.2
46	23.3
46.1	23.3
46.2	23.2
46.3	23.2
46.4	23.3
46.5	23.2
46.6	23.3
46.7	23.2
46.8	23.2
46.9	23.2
47	23.3
47.1	23.2
47.2	23.2
47.3	23.3
47.4	23.2
47.5	23.2
47.6	23.2
47.7	23.2
47.8	23.2
47.9	23.2
48	23.2
48.1	23.2
48.2	23.2
48.3	23.2
48.4	23.2
48.5	23.2
48.6	23.2
48.7	23.2
48.8	23.2
48.9	23.2
49	23.2
49.1	23.2
49.2	23.2
49.3	23.2
49.4	23.2
49.5	23.2
49.6	23.2
49.7	23.2
49.8	23.2
49.9	23.1
50	23.2
50.1	23.2
50.2	23.2
50.3	23.1
50.4	23.2
50.5	23.2
50.6	23.1
50.7	23.2
50.8	23.1
50.9	23.2
51	23.1
51.1	23.1
51.2	23.1
51.3	23.2
51.3	23.1
51.4	23.2
51.5	23.1
51.6	23.1
51.7	23.1
51.8	23.1
51.9	23.1
52	23.1
52.1	23.1
52.2	23.1
52.3	23.1
52.4	23.1
52.5	23.1
52.6	23.1
52.7	23.1
52.8	23.1
52.9	23.1
53	23.1
53.1	23.1
53.2	23.1
53.3	23.1
53.4	23.1
53.5	23.2
53.6	23.1
53.7	23.1
53.8	23.1
53.9	23.1
54	23.1
54.1	23.1
54.2	23.1
54.3	23.1
54.4	23.1
54.5	23.1
54.6	23.1
54.7	23.1
54.8	23.1
54.9	23.1
55	23.1
55.1	23.1
55.2	23.1
55.3	23.1
55.4	23.1
55.5	23.1
55.6	23.1
55.7	23.1
55.8	23
55.9	23
56	23.1
56.1	23.1
56.2	23
56.3	23
56.4	23.1
56.5	23.1
56.6	23
56.7	23
56.8	23
56.9	23
57	23
57.1	23.1
57.2	23
57.3	23
57.4	23
57.5	23
57.6	23
57.7	23
57.8	23
57.9	23
58	23
58.1	23
58.2	23
58.3	23
58.4	23
58.5	23
58.6	23
58.7	23
58.8	23
58.9	23
59	23
59.1	23
59.2	23
59.3	23
59.4	23
59.5	23
59.6	23
59.7	23
59.8	23
59.9	23
60	23
60.1	23
60.2	23
60.3	23
60.4	23
60.5	23
60.6	23
60.7	23
60.8	23
60.9	23
61	23
61.1	22.9
61.2	22.9
61.3	22.9
61.4	23
61.5	23
61.6	22.9
61.7	22.9
61.8	22.9
61.9	22.9
62	22.9
62.1	22.9
62.2	22.9
62.3	22.9
62.4	22.9
62.5	22.9
62.6	22.9
62.7	22.9
62.8	22.9
62.9	22.9
63	22.9
63.1	22.9
63.2	22.9
63.3	22.9
63.4	22.9
63.5	22.9
63.6	22.9
63.7	22.9
63.7	22.9
63.8	22.9
63.9	22.9
64	22.9
64.1	22.9
64.2	22.9
64.3	22.9
64.4	22.9
64.5	22.9
64.6	22.9
64.7	22.9
64.8	22.9
64.9	22.9
65	22.9
65.1	22.9
65.2	22.9
65.3	22.9
65.4	22.9
65.5	22.9
65.6	22.9
65.7	22.9
65.8	22.9
65.9	22.9
66	22.9
66.1	22.9
66.2	22.9
66.3	22.9
66.4	22.8
66.5	22.8
66.6	22.9
66.7	22.9
66.8	22.8
66.9	22.8
67	22.8
67.1	22.8
67.2	22.9
67.3	22.8
67.4	22.8
67.5	22.8
67.6	22.8
67.7	22.8
67.8	22.8
67.9	22.8
68	22.8
68.1	22.8
68.2	22.8
68.4	22.8
68.5	22.8
68.6	22.8
68.7	22.8
68.8	22.8
68.9	22.8
69	22.8
69.1	22.8
69.2	22.8
69.3	22.8
69.4	22.8
69.5	22.8
69.7	22.8
69.8	22.8
69.9	22.8
70	22.8
70.1	22.8
70.2	22.8
70.3	22.8
70.4	22.8
70.5	22.8
70.6	22.8
70.7	22.8
70.8	22.8
70.9	22.8
71	22.8
71.1	22.8
71.2	22.8
71.3	22.8
71.4	22.8
71.5	22.8
71.6	22.8
71.7	22.8
71.8	22.8
71.9	22.8
72	22.8
72.1	22.8
72.2	22.8
72.3	22.8
72.4	22.8
72.5	22.8
72.6	22.8
72.7	22.8
72.8	22.8
72.9	22.8
73	22.8
73.1	22.8
73.2	22.7
73.3	22.8
73.4	22.8
73.5	22.8
73.6	22.8
73.7	22.8
73.8	22.8
73.9	22.8
74	22.8
74.1	22.8
74.2	22.7
74.3	22.8
74.4	22.8
74.5	22.8
74.6	22.8
74.7	22.7
74.8	22.7
74.9	22.8
75	22.7
75.1	22.8
75.2	22.8
75.3	22.7
75.4	22.7
75.5	22.8
75.6	22.8
75.8	22.8
75.9	22.7
76	22.7
76.1	22.7
76.1	22.7
76.2	22.8
76.3	22.7
76.4	22.7
76.5	22.7
76.6	22.7
76.7	22.7
76.8	22.7
76.9	22.7
77	22.7
77.1	22.7
77.2	22.7
77.3	22.7
77.4	22.7
77.5	22.7
77.6	22.7
77.7	22.7
77.8	22.7
77.9	22.7
78	22.7
78.1	22.8
78.2	22.7
78.3	22.7
78.4	22.7
78.5	22.7
78.6	22.7
78.7	22.7
78.8	22.7
78.9	22.7
79	22.7
79.1	22.7
79.2	22.7
79.3	22.7
79.4	22.7
79.5	22.7
79.6	22.7
79.7	22.7
79.8	22.7
79.9	22.7
80	22.7
80.1	22.7
80.2	22.7
80.3	22.7
80.4	22.7
80.5	22.7
80.6	22.7
80.7	22.7
80.8	22.7
80.9	22.7
81	22.7
81.1	22.7
81.2	22.7
81.3	22.7
81.4	22.7
81.6	22.7
81.7	22.7
81.8	22.7
81.9	22.7
82	22.8
82.1	22.7
82.2	22.7
82.3	22.7
82.4	22.7
82.5	22.4
82.6	22.3
82.7	22.2
82.8	22.1
82.9	22.1
83	22
83.1	22
83.2	22
83.3	22
83.4	22
83.5	22
83.6	21.9
83.7	22
83.8	22
83.9	21.9
84	21.9
84.1	21.9
84.2	21.9
84.3	21.9
84.4	21.9
84.5	21.9
84.6	21.9
84.7	21.9
84.8	21.9
84.9	21.9
85	21.9
85.1	21.9
85.2	21.9
85.3	21.9
85.4	21.9
85.5	21.9
85.6	21.9
85.7	21.8
85.8	21.9
85.9	21.9
86	21.8
86.1	21.9
86.2	21.9
86.3	21.8
86.4	21.9
86.5	21.8
86.6	21.8
86.7	21.9
86.8	21.8
86.9	21.8
87	21.8
87.1	21.8
87.2	21.8
87.3	21.8
87.4	21.8
87.5	21.8
87.6	21.8
87.7	21.8
87.8	21.9
87.9	21.8
88	21.8
88.1	21.9
88.2	21.8
88.3	21.9
88.4	21.8
88.5	21.9
88.6	21.9
88.7	21.9
88.8	21.9
88.9	21.9
89	21.9
89.1	21.9
89.2	21.9
89.3	21.9
89.4	21.9
89.5	21.9
89.6	21.9
89.7	21.9
89.8	21.9
89.9	21.9
90	21.9
90.1	21.9
90.2	21.9
90.3	21.9
90.4	21.9
90.5	21.9
90.6	21.9
90.7	21.9
90.8	21.9
90.9	21.9
91	21.9
91.1	21.9
91.2	21.9
91.3	21.9
91.4	21.9
91.5	21.9
91.6	21.9
91.7	21.9
91.8	21.9
91.9	21.9
92.1	21.9
92.2	21.9
92.3	21.9
92.4	21.9
92.5	21.9
92.6	21.9
92.7	21.9
92.8	21.9
92.9	21.9
93	21.9
93.1	21.9
93.2	21.8
93.3	21.8
93.4	21.9
93.5	21.9
93.6	21.8
93.7	21.8
93.8	21.9
93.9	21.8
94	21.8
94.1	21.8
94.2	21.8
94.3	21.8
94.4	21.8
94.5	21.8
94.6	21.8
94.7	21.8
94.8	21.8
94.9	21.8
95	21.8
95.1	21.8
95.2	21.8
95.3	21.8
95.4	21.8
95.5	21.8
95.6	21.8
95.7	21.8
95.8	21.8
95.9	21.8
96	21.8
96.1	21.8
96.2	21.8
96.3	21.8
96.4	21.8
96.5	21.8
96.6	21.8
96.7	21.7
96.8	21.8
96.9	21.8
97	21.7
97.1	21.8
97.2	21.8
97.3	21.7
97.4	21.7
97.5	21.7
97.6	21.7
97.7	21.7
97.8	21.7
97.9	21.7
98	21.7
98.1	21.7
98.2	21.7
98.3	21.7
98.4	21.7
98.5	21.7
98.6	21.7
98.7	21.7
98.8	21.7
98.9	21.7
99	21.7
99.1	21.7
99.2	21.7
99.3	21.7
99.4	21.7
99.5	21.7
99.6	21.7
99.7	21.7
99.8	21.7
99.9	21.6
100	21.7
100.1	21.6
100.2	21.7
100.3	21.7
100.4	21.6
100.5	21.6
100.6	21.6
100.7	21.6
100.8	21.6
100.9	21.6
101	21.6
101	21.6
101.1	21.6
101.2	21.6
101.3	21.6
101.4	21.6
101.5	21.7
101.6	21.6
101.7	21.6
101.8	21.6
101.9	21.6
102	21.6
102.1	21.6
102.2	21.6
102.3	21.6
102.4	21.6
102.5	21.6
102.6	21.6
102.7	21.6
102.8	21.6
102.9	21.6
103	21.6
103.1	21.6
103.2	21.6
103.3	21.5
103.4	21.6
103.5	21.6
103.6	21.6
103.7	21.6
103.8	21.6
103.9	21.5
104	21.6
104.1	21.6
104.2	21.5
104.3	21.6
104.4	21.6
104.5	21.5
104.6	21.6
104.7	21.5
104.8	21.6
104.9	21.5
105	21.6
105.1	21.6
105.2	21.5
105.3	21.6
105.4	21.5
105.5	21.6
105.6	21.6
105.7	21.6
105.8	21.6
105.9	21.6
106	21.5
106.1	21.6
106.2	21.6
106.3	21.5
106.4	21.6
106.5	21.6
106.6	21.6
106.7	21.6
106.8	21.5
106.9	21.6
107	21.6
107.1	21.6
107.2	21.6
107.3	21.6
107.4	21.6
107.5	21.6
107.6	21.6
107.7	21.6
107.8	21.6
107.9	21.6
108	21.6
108.1	21.6
108.2	21.6
108.3	21.6
108.4	21.7
108.5	21.7
108.6	21.6
108.7	21.7
108.8	21.7
108.9	21.7
109	21.7
109.1	21.6
109.2	21.7
109.3	21.7
109.4	21.7
109.5	21.7
109.6	21.7
109.7	21.7
109.8	21.7
109.9	21.7
110	21.8
110.1	21.7
110.2	21.8
110.3	21.7
110.4	21.8
110.5	21.8
110.6	21.8
110.7	21.8
110.8	21.8
110.9	21.8
111	21.8
111.1	21.8
111.2	21.8
111.3	21.8
111.4	21.8
111.5	21.8
111.6	21.9
111.7	21.9
111.8	21.8
111.9	21.9
112	21.9
112.1	21.9
112.2	21.9
112.3	21.9
112.4	21.9
112.5	21.9
112.6	21.9
112.7	21.9
112.8	21.9
112.9	21.9
113	22
113.1	22
113.2	22
113.3	22
113.4	22
113.4	22
113.5	22
113.6	22
113.7	22
113.8	22
113.9	22
114	22
114.1	22
114.2	22
114.3	22
114.4	22
114.5	22
114.6	22
114.7	22.1
114.8	22.1
114.9	22.1
115	22.1
115.1	22.1
115.2	22.1
115.3	22.1
115.4	22.1
115.5	22.1
115.6	22.1
115.7	22.1
115.8	22.1
115.9	22.1
116	22.1
116.1	22.1
116.2	22.1
116.3	22.1
116.4	22.1
116.5	22.1
116.6	22.1
116.7	22.1
116.8	22.1
116.9	22.1
117	22.1
117.1	22.1
117.2	22.1
117.3	22.1
117.4	22.1
117.5	22.1
117.6	22.1
117.7	22.1
117.8	22.2
117.9	22.2
118	22.2
118.1	22.2
118.2	22.2
118.3	22.2
118.4	22.2
118.5	22.2
118.6	22.2
118.7	22.2
118.8	22.2
118.9	22.2
119	22.2
119.1	22.2
119.2	22.2
119.4	22.2
119.5	22.2
119.6	22.2
119.7	22.2
119.8	22.2
119.9	22.2
120	22.2
120.1	22.2
120.2	22.2
120.3	22.2
120.4	22.2
120.5	22.2
120.6	22.2
120.7	22.2
120.8	22.2
120.9	22.3
121	22.3
121.1	22.2
121.2	22.2
121.3	22.2
121.4	22.2
121.5	22.2
121.6	22.2
121.7	22.2
121.8	22.2
121.9	22.2
122	22.3
122.1	22.2
122.2	22.2
122.3	22.2
122.4	22.2
122.5	22.3
122.6	22.3
122.7	22.2
122.8	22.2
122.9	22.3
123	22.3
123.1	22.2
123.2	22.2
123.3	22.2
123.4	22.3
123.5	22.3
123.6	22.3
123.7	22.3
123.8	22.3
123.9	22.3
124	22.3
124.1	22.3
124.2	22.3
124.3	22.3
124.4	22.3
124.5	22.3
124.6	22.3
124.7	22.3
124.8	22.3
124.9	22.3
125	22.3
125.1	22.3
125.2	22.3
125.3	22.3
125.4	22.3
125.5	22.3
125.6	22.3
125.7	22.3
125.8	22.3
125.8	22.3
125.9	22.3
126	22.3
126.1	22.3
126.2	22.3
126.3	22.3
126.4	22.3
126.5	22.3
126.6	22.4
126.7	22.3
126.8	22.3
126.9	22.4
127	22.4
127.1	22.4
127.2	22.4
127.3	22.4
127.4	22.4
127.5	22.4
127.6	22.4
127.7	22.4
127.8	22.4
127.9	22.4
128	22.4
128.1	22.4
128.2	22.4
128.3	22.4
128.4	22.4
128.5	22.4
128.6	22.4
128.7	22.4
128.8	22.5
128.9	22.4
129	22.4
129.1	22.5
129.2	22.5
129.3	22.5
129.4	22.5
129.5	22.5
129.6	22.5
129.7	22.5
129.8	22.5
129.9	22.5
130	22.5
130.1	22.5
130.2	22.5
130.3	22.5
130.4	22.5
130.5	22.5
130.6	22.5
130.7	22.5
130.8	22.5
131	22.5
131.1	22.5
131.2	22.6
131.3	22.6
131.4	22.5
131.5	22.5
131.6	22.6
131.7	22.6
131.8	22.6
131.9	22.6
132	22.6
132.1	22.6
132.2	22.6
132.3	22.6
132.4	22.6
132.5	22.6
132.6	22.6
132.7	22.6
132.8	22.6
132.9	22.6
133	22.6
133.1	22.6
133.2	22.6
133.3	22.6
133.4	22.6
133.5	22.6
133.6	22.6
133.7	22.7
133.8	22.7
133.9	22.7
134	22.7
134.1	22.7
134.2	22.7
134.3	22.7
134.4	22.7
134.5	22.7
134.6	22.6
134.7	22.7
134.8	22.7
134.9	22.6
135	22.7
135.1	22.7
135.2	22.7
135.3	22.7
135.4	22.7
135.5	22.6
135.6	22.6
135.7	22.7
135.8	22.7
135.9	22.7
136	22.7
136.1	22.7
136.2	22.7
136.3	22.7
136.4	22.7
136.5	22.7
136.6	22.7
136.7	22.7
136.8	22.7
136.9	22.7
137.1	22.7
137.2	22.7
137.3	22.7
137.4	22.7
137.5	22.7
137.6	22.7
137.7	22.7
137.8	22.7
137.9	22.7
138	22.7
138.1	22.8
138.2	22.7
138.2	22.7
138.3	22.7
138.4	22.8
138.5	22.7
138.6	22.7
138.7	22.8
138.8	22.8
138.9	22.8
139	22.8
139.1	22.8
139.2	22.7
139.3	22.7
139.4	22.8
139.5	22.8
139.6	22.8
139.7	22.8
139.8	22.8
139.9	22.9
140	22.8
140.1	22.8
140.2	22.8
140.3	22.9
140.4	22.9
140.5	22.8
140.6	22.9
140.7	22.9
140.8	22.9
140.9	22.9
141	22.9
141.1	22.9
141.2	22.9
141.3	22.9
141.4	22.9
141.5	22.9
141.6	22.9
141.7	23
141.8	23
141.9	22.9
142	23
142.1	23
142.2	23
142.3	23
142.4	23
142.5	23
142.6	23
142.7	23
142.8	23
142.9	23
143	23
143.1	23
143.2	23
143.3	23
143.4	23
143.5	23
143.6	23
143.7	23
143.8	23
143.9	23
144	23
144.1	23
144.2	23
144.3	23.1
144.4	23.1
144.5	23.1
144.6	23.1
144.7	23.1
144.8	23.1
144.9	23.1
145	23.1
145.1	23.1
145.2	23.1
145.3	23.1
145.4	23.2
145.5	23.1
145.6	23.1
145.7	23.1
145.8	23.1
145.9	23.1
146	23.1
146.1	23.1
146.2	23.1
146.3	23.1
146.4	23.1
146.5	23.1
146.6	23.1
146.7	23.2
146.8	23.2
146.9	23.1
147	23.2
147.1	23.1
147.2	23.1
147.3	23.2
147.4	23.2
147.5	23.2
147.6	23.2
147.7	23.2
147.8	23.2
147.9	23.2
148	23.2
148.1	23.2
148.2	23.2
148.3	23.2
148.4	23.2
148.5	23.2
148.6	23.2
148.7	23.2
148.8	23.2
148.9	23.2
149	23.2
149.1	23.2
149.2	23.2
149.3	23.2
149.4	23.2
149.5	23.2
149.6	23.2
149.7	23.2
149.8	23.2
149.9	23.2
150	23.3
150.1	23.3
150.2	23.2
150.3	23.2
150.4	23.2
150.5	23.2
150.6	23.3
150.6	23.3
150.7	23.3
150.8	23.2
150.9	23.3
151	23.3
151.1	23.3
151.2	23.3
151.3	23.3
151.4	23.3
151.5	23.3
151.6	23.3
151.7	23.3
151.8	23.4
151.9	23.3
152	23.4
152.1	23.4
152.2	23.3
152.3	23.4
152.4	23.4
152.5	23.4
152.6	23.4
152.7	23.4
152.8	23.3
152.9	23.4
153	23.4
153.1	23.4
153.2	23.4
153.3	23.4
153.4	23.4
153.5	23.4
153.6	23.4
153.7	23.4
153.8	23.4
153.9	23.4
154	23.4
154.1	23.4
154.2	23.4
154.3	23.4
154.4	23.4
154.5	23.5
154.6	23.5
154.7	23.4
154.8	23.4
154.9	23.5
155	23.5
155.1	23.5
155.2	23.5
155.3	23.5
155.4	23.5
155.5	23.5
155.6	23.5
155.7	23.4
155.8	23.3
155.9	23.4
156	23.5
156.1	23.5
156.2	23.5
156.3	23.5
156.4	23.5
156.5	23.5
156.6	23.5
156.7	23.5
156.8	23.5
156.9	23.5
157	23.5
157.1	23.5
157.2	23.5
157.3	23.5
157.4	23.5
157.5	23.5
157.6	23.4
157.7	23.5
157.8	23.5
157.9	23.6
158	23.5
158.1	23.5
158.2	23.6
158.3	23.5
158.4	23.5
158.5	23.5
158.6	23.6
158.7	23.5
158.8	23.6
158.9	23.6
159	23.5
159.1	23.6
159.2	23.6
159.3	23.6
159.4	23.6
159.5	23.6
159.6	23.6
159.7	23.6
159.8	23.6
159.9	23.6
160	23.6
160.1	23.6
160.2	23.7
160.3	23.6
160.4	23.6
160.5	23.7
160.6	23.7
160.7	23.7
160.8	23.7
160.9	23.7
161	23.7
161.1	23.7
161.2	23.6
161.3	23.7
161.4	23.7
161.5	23.7
161.6	23.7
161.7	23.7
161.8	23.7
161.9	23.7
162	23.7
162.1	23.7
162.2	23.7
162.3	23.7
162.4	23.7
162.5	23.7
162.6	23.7
162.7	23.7
162.8	23.8
162.9	23.7
163	23.7
163	23.7
163.1	23.7
163.2	23.7
163.3	23.8
163.4	23.8
163.5	23.7
163.6	23.8
163.7	23.8
163.8	23.7
163.9	23.8
164	23.8
164.1	23.8
164.2	23.8
164.3	23.8
164.4	23.8
164.5	23.8
164.6	23.8
164.7	23.8
164.8	23.8
164.9	23.9
165	23.8
165.1	23.8
165.2	23.9
165.3	23.9
165.4	23.9
165.5	23.9
165.6	23.9
165.7	23.9
165.8	23.9
165.9	23.9
166	23.9
166.1	23.9
166.2	23.9
166.3	23.9
166.4	23.8
166.5	23.9
166.6	23.9
166.7	23.9
166.8	23.9
166.9	23.9
167	23.9
167.1	23.9
167.2	23.9
167.3	23.9
167.4	23.9
167.5	23.9
167.6	23.9
167.7	24
167.8	23.9
167.9	23.9
168	24
168.1	23.9
168.2	24
168.3	24
168.4	23.9
168.5	24
168.6	23.9
168.7	24
168.8	24
168.9	24
169	24
169.1	24
169.2	24
169.3	24
169.4	24
169.5	23.9
169.6	24
169.7	24
169.8	24
169.9	23.9
170	24
170.1	24
170.2	24
170.3	24
170.4	24
170.5	24
170.6	24
170.7	24
170.8	24
170.9	24.1
171	24
171.1	23.9
171.2	24
171.3	24.1
171.4	24.1
171.5	24.1
171.6	24.1
171.7	24.1
171.8	24
171.9	24
172	24.1
172.1	24.1
172.2	24.1
172.3	24
172.4	24.1
172.5	24.1
172.6	24
172.7	24.1
172.8	24.1
172.9	24.1
173	24.1
173.1	24.1
173.2	24.1
173.3	24.1
173.4	24.1
173.5	24
173.6	24.1
173.7	24.1
173.8	24.1
173.9	24.1
174	24.1
174.1	24.1
174.2	24.1
174.3	24.1
174.4	24.1
174.5	24.1
174.6	24.1
174.7	24.1
174.8	24.1
174.9	24.2
175	24.1
175.1	24.1
175.2	24.2
175.3	24.1
175.4	24.2
175.4	24.1
175.5	24.1
175.6	24.2
175.7	24.2
175.8	24.2
175.9	24.2
176	24.2
176.1	24.2
176.2	24.2
176.3	24.2
176.4	24.2
176.5	24.2
176.6	24.2
176.7	24.2
176.8	24.2
176.9	24.2
177	24.2
177.1	24.2
177.2	24.2
177.3	24.2
177.4	24.2
177.5	24.2
177.6	24.2
177.7	24.2
177.8	24.2
177.9	24.2
178	24.2
178.1	24.3
178.2	24.3
178.3	24.2
178.4	24.2
178.5	24.2
178.6	24.2
178.7	24.3
178.8	24.3
178.9	24.3
179	24.3
179.1	24.3
179.2	24.2
179.3	24.3
179.4	24.3
179.5	24.2
179.6	24.3
179.7	24.3
179.8	24.2
179.9	24.3
180	24.3
180.1	24.3
180.2	24.3
180.3	24.3
180.4	24.3
180.5	24.3
180.6	24.3
180.7	24.3
180.8	24.3
180.9	24.3
181	24.3
181.1	24.3
181.2	24.3
181.3	24.3
181.4	24.3
181.5	24.3
181.6	24.3
181.7	24.3
181.8	24.3
181.9	24.3
182	24.3
182.1	24.3
182.2	24.3
182.3	24.3
182.4	24.3
182.5	24.3
182.6	24.3
182.7	24.3
182.8	24.4
182.9	24.3
183	24.3
183.1	24.3
183.2	24.3
183.3	24.3
183.4	24.3
183.5	24.3
183.6	24.3
183.7	24.3
183.8	24.3
183.9	24.3
184	24.3
184.1	24.4
184.2	24.3
184.3	24.4
184.4	24.3
184.5	24.3
184.6	24.3
184.7	24.4
184.8	24.3
184.9	24.3
185	24.3
185.1	24.3
185.2	24.4
185.3	24.4
185.4	24.3
185.5	24.4
185.6	24.4
185.7	24.4
185.8	24.4
185.9	24.4
186	24.4
186.1	24.4
186.2	24.4
186.3	24.4
186.4	24.4
186.5	24.4
186.6	24.4
186.7	24.4
186.8	24.4
186.9	24.4
187	24.4
187.1	24.4
187.2	24.4
187.3	24.4
187.4	24.4
187.5	24.4
187.6	24.4
187.7	24.4
187.8	24.4
187.8	24.4
187.9	24.4
188	24.5
188.1	24.5
188.2	24.4
188.3	24.4
188.4	24.4
188.5	24.4
188.6	24.4
188.7	24.5
188.8	24.5
188.9	24.4
189	24.4
189.1	24.4
189.2	24.5
189.3	24.5
189.4	24.4
189.5	24.5
189.6	24.5
189.7	24.5
189.8	24.5
189.9	24.5
190	24.5
190.1	24.4
190.2	24.5
190.3	24.5
190.4	24.5
190.5	24.5
190.6	24.4
190.7	24.5
190.8	24.5
190.9	24.5
191	24.4
191.1	24.5
191.2	24.5
191.3	24.5
191.4	24.5
191.5	24.5
191.6	24.4
191.7	24.5
191.8	24.5
192	24.4
192.1	24.4
192.2	24.5
192.3	24.5
192.4	24.5
192.5	24.5
192.6	24.5
192.7	24.5
192.8	24.5
192.9	24.6
193	24.5
193.1	24.5
193.2	24.5
193.3	24.5
193.4	24.5
193.5	24.5
193.6	24.5
193.7	24.5
193.8	24.5
193.9	24.5
194	24.5
194.1	24.5
194.2	24.5
194.3	24.6
194.4	24.5
194.5	24.5
194.6	24.6
194.7	24.5
194.8	24.6
194.9	24.5
195	24.6
195.1	24.6
195.2	24.5
195.3	24.6
195.4	24.6
195.5	24.6
195.6	24.6
195.7	24.6
195.8	24.6
195.9	24.6
196	24.6
196.1	24.6
196.2	24.6
196.3	24.6
196.4	24.6
196.5	24.6
196.6	24.6
196.7	24.6
196.8	24.6
196.9	24.6
197	24.6
197.1	24.6
197.2	24.6
197.3	24.6
197.4	24.6
197.5	24.6
197.6	24.7
197.7	24.7
197.8	24.6
197.9	24.7
198	24.7
198.1	24.7
198.2	24.7
198.3	24.7
198.4	24.7
198.5	24.7
198.6	24.7
198.7	24.7
198.8	24.7
198.9	24.7
199	24.7
199.1	24.7
199.2	24.7
199.3	24.7
199.4	24.8
199.5	24.7
199.6	24.7
199.7	24.7
[truncated: 12,452 more rows]
