# Supplementary material for: Data of temperature, thermal conductivity, heat production and heat flow of the southern Tan-Lu Fault Zone, East–Central China
Source: Data Brief. 2019 Aug 31;26:104459. doi: 10.1016/j.dib.2019.104459 (PMC6811900; doi:10.1016/j.dib.2019.104459)
Supplement: Multimedia component 3 [file mmc3.xlsx]

## Sheet: DC01Qianshan
D	Rock Type	TC (W m-1 K-1)	A (μW m-3)
*	gneiss	2.444	-
*	gneiss	3.093	-
*	gneiss	2.504	-
*	gneiss	2.235	-
*	gneiss	2.882	-
*	gneiss	2.671	-
*	gneiss	3.354	-
*	gneiss	2.52	-
*	gneiss	2.754	-
*	gneiss	2.752	-
*	gneiss	2.86	-
*	gneiss	2.419	-
*	gneiss	2.406	-

## Sheet: DC02 Hefei
D	Rock Type	TC (W m-1 K-1)	temperature correction	pressure correction	satured correction	harmean	Density (g/cm³)	U（μg/g）	Th（μg/g）	K%	A (μW m-3)	Th/U	Th/K	U/K	Th/P	U/P	K/P		D	TG	HF
574.78	siltstone	1.733	1.70739	1.73976	1.82775	1.77027	2.6206	0.97	5.05	1.82	0.75	5.20619	2.77473	0.532967	0.453678	0.32406	0.222263		560.85	26.7075	47.2795
584.77	siltstone	1.887	1.85465	1.89388	1.98581	1.92491	2.6206	0.92	4.73	1.79	0.71	5.1413	2.64246	0.513966	0.446879	0.323231	0.22989		580.69	36.1356	69.5578
607	siltstone	1.767	1.73748	1.77414	1.86266	1.80437	2.556	6.24	1.57	1.67	1.77	0.251603	0.94012	3.73653	0.0580511	0.858009	0.0839395		600.53	29.5435	53.3073
658.1	siltstone	2.058	2.01085	2.06574	2.16114	2.09594	2.6438	0.71	3.45	1.6	0.56	4.85915	2.15625	0.44375	0.417407	0.319445	0.263148		620.37	30.2566	54.594
688.5	siltstone	1.759	1.72377	1.7671	1.84767	1.79424					-								640.21	30.6214	66.177
697.47	siltstone	2.268	2.20625	2.2762	2.36853	2.30349	2.6438	4.76	1.41	1.27	1.41	0.296218	1.11024	3.74803	0.067666	0.849484	0.0828503		660.05	27.6695	59.7975
819.03	siltstone	2.333	2.25075	2.34263	2.43495	2.36647	2.6178	1.02	3.66	1.44	0.63	3.58824	2.54167	0.708333	0.388922	0.403068	0.20801		679.89	31.2326	56.0388
842.87	siltstone	1.651	1.61109	1.66091	1.73693	1.68632	2.6178	1.23	4.86	1.55	0.77	3.95122	3.13548	0.793548	0.421104	0.396328	0.182568		699.73	26.8265	61.7946
880.73	siltstone	1.777	1.72563	1.78736	1.86611	1.81189	2.6945	7.87	2.87	1.83	2.39	0.364676	1.56831	4.30055	0.08289	0.845263	0.0718473		719.57	25.1025	57.8233
887.37	siltstone	2.081	2.00745	2.09144	2.17734	2.11461	2.6345	7.73	2.98	1.83	2.31	0.385511	1.62842	4.22404	0.0870999	0.840191	0.0727096		739.41	28.2002	64.9589
903.44	siltstone	1.99	1.9213	2.00062	2.08424	2.02388	2.7413	9.12	3.11	2.11	2.8	0.341009	1.47393	4.32227	0.077958	0.850143	0.0718989		759.25	30.1669	69.4892
908.93	siltstone	1.581	1.54199	1.59169	1.66512	1.61669	2.7413	1.21	4.02	1.83	0.77	3.32231	2.19672	0.661202	0.365211	0.40879	0.226		779.09	33.1572	76.3772
921.75	siltstone	1.969	1.90008	1.97984	2.05024	1.99893	2.7276	1.92	6.47	1.76	1.12	3.36979	3.67614	1.09091	0.404312	0.44618	0.149508		798.93	28.5179	65.6907
970.93	siltstone	1.73	1.67556	1.74142	1.8062	1.76134	2.6284	1.16	4.71	1.55	0.75	4.06034	3.03871	0.748387	0.423151	0.387551	0.189298		818.77	26.7234	38.3326
1056.43	siltstone	2.022	1.93508	2.03442	2.10431	2.05039	2.6284	4.66	1.44	1.46	1.4	0.309013	0.986301	3.19178	0.069384	0.834987	0.0956289		838.61	26.2525	56.1643
1092.53	siltstone	1.616	1.56342	1.62885	1.68968	1.64834	2.6284	6.65	2.29	1.51	1.96	0.344361	1.51656	4.40397	0.078769	0.850626	0.0706051		858.45	28.4161	51.4867
1117.93	siltstone	2.13	2.02656	2.14315	2.21446	2.15664	2.6689	5.37	1.69	1.6	1.63	0.314711	1.05625	3.35625	0.0709051	0.837841	0.0912536		878.29	28.678	51.9614
1325.07	siltstone	1.69	1.61531	1.70558	1.76532	1.72162	2.5234	0.85	3.47	1.97	0.6	4.08235	1.76142	0.431472	0.372761	0.339561	0.287678		898.13	28.8438	46.6314
1328.36	siltstone	1.929	1.82669	1.94462	2.00942	1.95693	2.6838	3.42	1.06	1.96	1.13	0.309942	0.540816	1.7449	0.0644671	0.773491	0.162042		917.97	29.1849	58.3385
1392.83	siltstone	1.619	1.54921	1.63538	1.69274	1.65204	2.5234	1.26	4.47	1.74	0.74	3.54762	2.56897	0.724138	0.387989	0.406705	0.205306		937.81	28.6898	50.5325
1406.85	siltstone	1.637	1.5642	1.65354	1.71115	1.66976	2.6223	1.29	4.96	1.77	0.82	3.84496	2.80226	0.728814	0.407785	0.394399	0.197816		957.65	30.7928	54.2365
1417.03	siltstone	1.572	1.50676	1.58866	1.64468	1.58212	2.6223	1.29	4.84	1.65	0.8	3.75194	2.93333	0.781818	0.407402	0.403798	0.1888		977.49	30.6704	54.0209
1440	siltstone	1.797					2.6223	1.33	4.52	1.69	0.79	3.3985	2.67456	0.786982	0.384247	0.420456	0.195298		997.33	27.8902	57.1859
1447	siltstone	1.647					2.6225	4.9	1.53	1.48	1.46	0.312245	1.03378	3.31081	0.0703004	0.837258	0.0924416		1017.17	28.182	57.7842
1457	siltstone	1.776					2.6225	2.57	4.26	1.69	1.08	1.65759	2.52071	1.52071	0.264358	0.593079	0.142563		1037.01	34.5577	70.8569
1473	siltstone	1.811									-								1056.85	27.8553	45.9149
1484	siltstone	1.802					2.524	5.15	1.39	1.72	1.48	0.269903	0.80814	2.99419	0.0607526	0.837055	0.102192		1076.69	28.5404	47.0442
1503	siltstone	1.898					2.6475	1.04	4.32	1.5	0.69	4.15385	2.88	0.693333	0.422429	0.378182	0.199389		1096.53	31.1495	67.1784
							min	0.71	1.06	1.27	0.56	0.251603	0.540816	0.431472	0.0580511	0.319445	0.0706051		1116.37	25.2351	54.4231
							max	9.12	6.47	2.11	2.8	5.20619	3.67614	4.40397	0.453678	0.858009	0.287678		1136.21	26.6818	57.5432
							mean	3.25538	3.42808	1.68423	1.20462	2.36287	2.03716	1.94206	0.259841	0.583045	0.157113		1156.05	28.5177	61.5025
							stdev	2.64092	1.49072	0.188577	0.619821	1.89891	0.873125	1.52466	0.16779	0.228339	0.0665429		1175.89	25.8824	55.8191
								0.71-9.12	1.06-6.47	1.27-2.11	0.56-2.8	0.25-5.21	0.54-3.68	0.43-4.4	0.06-0.45	0.32-0.86	0.07-0.29		1195.73	29.7816	64.2282
																			1215.57	29.2946	63.1781
																			1235.41	30.3963	65.554
																			1255.25	37.0269	63.7463
																			1275.09	30.9489	66.7458
																			1294.93	22.514	48.5546
																			1314.77	26.3842	45.4236
																			1327.67	32.9243	56.6831

## Sheet: DC03 Dingyuan
D	Rock Type	TC (W m-1 K-1)	temperature correction	pressure correction	satured correction	harmean	Density (g/cm³)	U（μg/g）	Th（μg/g）	K%	A (μW m-3)	Th/U	Th/K	U/K	Th/P	U/P	K/P		D	TG	HF
70.9	mudstone	1.202	1.20527	1.20601	1.34247	1.24804	2.1292	11.1	4.8	2.21	2.68	0.432432	2.17195	5.02262	0.0977948	0.840997	0.0612077		97.4777	17.4826	47.0882
86.62	mudstone	2.612	2.64855	2.62264	2.81724	2.69344	2.0314	10.9	5.46	2.45	2.57	0.500917	2.22857	4.44898	0.110695	0.821784	0.0675211		117.318	27.3589	40.4089
99.27	mudstone	1.156	1.15834	1.1614	1.29383	1.20133	2.3677	11.5	1.86	2.49	2.91	0.161739	0.746988	4.61847	0.0387416	0.890756	0.0705022		137.158	40.1346	59.2784
138.47	mudstone	1.424	1.4303	1.43328	1.57655	1.47699	2.3677	9.82	1.82	2.4	2.52	0.185336	0.758333	4.09167	0.0437493	0.877826	0.0784243		156.998	34.518	52.1831
150.78	mudstone	1.477	1.48318	1.48748	1.63229	1.53128	2.4595	12.2	3.33	2.43	3.27	0.272951	1.37037	5.02058	0.064036	0.872442	0.0635222		176.838	43.0243	65.0426
180.38	mudstone	1.458	1.46175	1.47037	1.61232	1.51176	2.0688	13.2	5.43	2.83	3.09	0.411364	1.91873	4.66431	0.093036	0.84105	0.0659139		196.678	42.1191	63.6741
212.99	mudstone	1.384	1.38525	1.39787	1.53445	1.43612	2.0688	5.88	11.8	1.22	1.87	2.0068	9.67213	4.81967	0.334044	0.619008	0.0469484		216.518	36.8245	51.9498
244.67	mudstone	1.359	1.3587	1.37464	1.50812	1.41074	2.5918	10.5	2.48	2.99	3.02	0.23619	0.829431	3.51171	0.0543962	0.856453	0.0891513		236.358	35.2932	55.5162
254.21	mudstone	1.518	1.5167	1.53615	1.67538	1.573	2.5918	5.66	6.45	1.17	1.93	1.13958	5.51282	4.83761	0.221736	0.723587	0.0546767		256.198	37.5914	59.1312
261.21	mudstone	1.5	1.49828	1.51843	1.65647	1.55465	2.5918	8.63	1.72	3.22	2.53	0.199305	0.534161	2.68012	0.045038	0.840346	0.114616		276.038	54.9093	85.9244
263.06	mudstone	1.661	1.65846	1.68155	1.82545	1.71874	2.5918	10.3	2.47	0.318	2.73	0.239806	7.7673	32.3899	0.0599436	0.929566	0.0104909		295.878	25.404	55.7486
281.28	mudstone	1.425	1.42205	1.44385	1.57761	1.47807	2.2611	6.57	2.76	1.72	1.71	0.420091	1.60465	3.81977	0.0934633	0.82736	0.0791771		315.718	34.9228	57.9898
283.94	mudstone	2.129	2.12079	2.15744	2.31467	2.19449	2.5691	5.31	1.74	1.46	1.54	0.327684	1.19178	3.63699	0.0741332	0.841309	0.0845582		335.558	31.8881	52.9506
296.94	mudstone	1.605	1.59979	1.62742	1.76672	1.66152	2.5691	2.9	2.26	0.695	0.92	0.77931	3.2518	4.17266	0.161554	0.77091	0.0675356		355.398	33.8301	49.8771
306.86	mudstone	1.604	1.59811	1.62715	1.76567	1.66052	2.6635	12.4	3.15	0.541	3.41	0.254032	5.82255	22.9205	0.0630026	0.922288	0.014709		375.238	31.2243	57.6531
322.35	mudstone	2.814	2.79087	2.85667	3.02688	2.88811	2.6019	3.58	4.23	0.816	1.24	1.18156	5.18382	4.38725	0.226781	0.71375	0.0594696		395.078	14.8638	27.4448
336.15	mudstone	1.762	1.7512	1.78986	1.93126	1.8209	2.2944	12.5	2.38	3.4	3.14	0.1904	0.7	3.67647	0.0444974	0.86909	0.0864124		414.918	12.2781	68.864
347.62	mudstone	1.421	1.41476	1.44424	1.5734	1.47434	2.2944	12	3.86	3.41	3.12	0.321667	1.13196	3.51906	0.072665	0.840072	0.0872633		434.758	16.1887	84.9115
368.46	gypsum	3.789	3.73535	3.85467	3.91123	3.83234	2.4368	8.76	3.16	2.18	2.41	0.360731	1.44954	4.01835	0.0816544	0.84177	0.0765752		454.598	14.5462	77.8544
375.2	gypsum	5.007	4.92563	5.09537	5.14736	5.05433	2.2008	15	3.84	4.1	3.67	0.256	0.936585	3.65854	0.0589005	0.85561	0.0854891		474.438	14.2007	67.2215
384.42	gypsum	5.258	5.16941	5.35308	5.40181	5.30619	2.2278	14.5	3.88	3.77	3.59	0.267586	1.02918	3.84615	0.061659	0.8569	0.0814415		494.278	12.6346	59.8081
395.48	gypsum	5.513	5.41632	5.61556	5.66023	5.56199	2.6019	3.58	4.23	0.816	1.24	1.18156	5.18382	4.38725	0.226781	0.71375	0.0594696		514.118	15.51	73.4194
							min	2.9	1.72	0.318	0.92	0.161739	0.534161	2.68012	0.0387416	0.619008	0.0104909		526.022	13.3335	63.1166
							max	15	11.8	4.1	3.67	2.0068	9.67213	32.3899	0.334044	0.929566	0.114616
							mean	9.39955	3.77773	2.11982	2.505	0.514866	2.77257	6.27949	0.105832	0.825756	0.0684125
							stdev	3.64416	2.22639	1.1197	0.804652	0.465169	2.58687	7.09496	0.0784586	0.0745064	0.0232843
								2.9-15	1.72-11.8	0.32-4.1	0.92-3.67	0.16-2.01	0.53-9.67	2.68-32.39	0.04-0.33	0.62-0.93	0.01-0.11
400.66	gypsum	5.22	5.12916	5.31838	5.3633	5.2683	2.2611	1.42	3	0.296	0.5	2.11268	10.1351	4.7973	0.345503	0.608157	0.0463406
416.7	gypsum	5	4.91026	5.09801	5.14026	5.04751	2.291	0.446	2.56	0.096	0.26	5.73991	26.6667	4.64583	0.588633	0.381361	0.0300065
418.7	gypsum	4.905	4.81664	5.00161	5.04393	4.95207	2.8116	0.918	2.27	0.222	0.43	2.47277	10.2252	4.13514	0.379244	0.570338	0.0504179
430	gypsum	5.127	5.0319	5.2307	5.26902	5.1751	2.8116	0.322	1.05	0.078	0.17	3.26087	13.4615	4.12821	0.44615	0.508797	0.0450532
470	gypsum	4.814	4.71707	4.92043	4.95165	4.86079	2.6635	1.36	1.73	0.777	0.53	1.27206	2.22651	1.75032	0.220558	0.644782	0.13466
510	gypsum	3.323	3.25915	3.40272	3.43753	3.36467	2.6019	1.03	0.598	0.306	0.32	0.580583	1.95425	3.36601	0.123445	0.790687	0.085868
							min	0.322	0.598	0.078	0.17	0.580583	1.95425	1.75032	0.123445	0.381361	0.0300065
							max	1.42	3	0.777	0.53	5.73991	26.6667	4.7973	0.588633	0.790687	0.13466
							mean	0.916	1.868	0.295833	0.368333	2.57314	10.7782	3.8038	0.350589	0.58402	0.065391
							stdev	0.455607	0.919017	0.254739	0.141904	1.81034	9.07035	1.12423	0.164406	0.137042	0.038653
								0.322-1.42	0.6-3	0.08-0.78	0.17-0.53	0.58-5.74	1.95-26.67	1.75-4.8	0.12-0.59	0.38-0.79	0.03-0.13

## Sheet: DC04 Wuhe
D	Rock Type	TC (W m-1 K-1)	temperature correction	pressure correction	satured correction	harmean	Density (g/cm³)	U（μg/g）	Th（μg/g）	K%	A (μW m-3)	Th/U	Th/K	U/K	Th/P	U/P	K/P		D	TG	HF
585.79	siltstone	1.765	1.74102	1.77189	1.88276	1.79654	2.53806	6.97	1.29	2.54	1.99	0.185079	0.507874	2.74409	0.0420709	0.845322	0.112607		574.84	29.0854	52.2531
608.39	siltstone	1.7	1.67642	1.70715	1.81561	1.73104	2.53806	5.95	1.21	2.23	1.71	0.203361	0.542601	2.66816	0.045889	0.839146	0.114965		594.68	32.0907	55.5168
612.52	siltstone	2.649	2.59005	2.6562	2.79284	2.67707	2.36215	2.18	5.3	1.65	0.95	2.43119	3.21212	1.32121	0.338662	0.518016	0.143322		614.52	29.1202	77.9569
622.66	siltstone	1.738	1.71144	1.74532	1.85488	1.76847	2.36215	8.46	3.48	2.06	2.28	0.411348	1.68932	4.1068	0.0922076	0.833594	0.0741983		634.36	42.4114	75.0032
751.99	siltstone	1.656	1.62296	1.66484	1.77013	1.68374	2.44489	5.63	1.23	2.62	1.61	0.218472	0.469466	2.14885	0.0478076	0.813762	0.138431		654.2	34.2406	57.6523
770.15	siltstone	1.607	1.57543	1.61606	1.71946	1.63477	2.44489	8.71	1.4	2.64	2.34	0.160735	0.530303	3.29924	0.0374541	0.866536	0.0960096		674.04	27.7633	42.4105
785.85	siltstone	1.397	1.37668	1.40624	1.50198	1.42634	2.44489	9.06	1.52	2.72	2.44	0.16777	0.558824	3.33088	0.0390651	0.865906	0.0950285		693.88	28.717	50.7851
793.11	siltstone	1.715	1.67558	1.72433	1.83111	1.74129	2.584	5.28	1.15	2.58	1.61	0.217803	0.445736	2.04651	0.0473403	0.808285	0.144375		713.72	35.3171	59.4648
842.59	siltstone	1.491	1.46251	1.50091	1.59939	1.51879	2.584	6.3	1.25	2.57	1.86	0.198413	0.486381	2.45136	0.0443707	0.831619	0.124011		733.56	38.1348	67.4401
847.61	siltstone	2.172	2.09897	2.18197	2.30243	2.1913	2.525	6.33	1.15	2.54	1.82	0.181675	0.452756	2.49213	0.0408635	0.836446	0.12269		753.4	30.7545	51.7827
852.71	siltstone	1.5	1.47049	1.51003	1.60871	1.52757	2.48046	5.44	1.15	2.65	1.59	0.211397	0.433962	2.05283	0.0460325	0.809772	0.144196		773.24	28.6339	46.81
856.62	siltstone	1.403	1.37965	1.41307	1.5082	1.43161	2.48046	6.38	2.06	2.86	1.88	0.322884	0.72028	2.23077	0.0694224	0.799558	0.13102		793.08	32.6112	56.7855
866.18	siltstone	1.353	1.33269	1.36319	1.45634	1.38212	2.53852	5.67	1.14	2.77	1.69	0.201058	0.411552	2.04693	0.0438617	0.811261	0.144877		812.92	31.1577	47.3221
945.01	siltstone	1.59	1.54937	1.60111	1.70187	1.615	2.53852	9.63	1.64	3.18	2.71	0.170301	0.515723	3.0283	0.0392585	0.857261	0.10348		832.76	27.1756	65.9262
1175.77	siltstone	2.233	2.11576	2.24683	2.36522	2.23796	2.53852	8.85	1.8	2.43	2.47	0.20339	0.740741	3.64198	0.0473507	0.865753	0.0868959		852.6	25.526	60.3748
1185.51	siltstone	1.919	1.83198	1.93294	2.04171	1.93176	2.44342	9.94	1.96	3.25	2.71	0.197183	0.603077	3.05846	0.0452214	0.852847	0.101932		872.44	26.7601	46.5972
1193.15	siltstone	2.179	2.06502	2.19303	2.30964	2.18465	2.44342	15.7	2.67	4.65	4.21	0.170064	0.574194	3.37634	0.0396287	0.866552	0.0938189		892.28	24.196	55.884
1203.4	siltstone	1.87	1.78652	1.88415	1.99116	1.88358	2.45319	8.28	1.82	3.34	2.33	0.219807	0.54491	2.47904	0.0489885	0.828801	0.122211		912.12	29.8717	52.0153
1223.4	siltstone	1.97	1.87376	1.98439	2.09431	1.98006	2.45319	11.3	3.94	3.69	3.2	0.348673	1.06775	3.06233	0.0772883	0.824314	0.0983973		931.96	30.515	68.2913
1260.93	siltstone	2.211	2.08558	2.22583	2.34258	2.21299	2.48268	18.8	3.12	5.01	5.07	0.165957	0.622754	3.7525	0.0390767	0.875625	0.0852983		951.8	27.0644	47.127
1270.73	siltstone	2.292	2.15659	2.30694	2.42593	2.29116	2.48268	15.6	2.73	4.17	4.22	0.175	0.654676	3.74101	0.0411076	0.873536	0.0853561		971.64	28.6596	67.7863
1276.34	siltstone	1.719	1.64568	1.73401	1.83524	1.73487	2.4955	25.3	3.52	6.73	6.82	0.13913	0.523031	3.75929	0.0329733	0.881328	0.0856987		991.48	26.831	46.7206
1298.2	siltstone	2.209	2.07941	2.22427	2.34052	2.20954	2.4955	6.23	1.48	1.78	1.73	0.23756	0.831461	3.5	0.0546781	0.855927	0.0893946		1011.32	28.6334	67.7244
							min	2.18	1.14	1.65	0.95	0.13913	0.411552	1.32121	0.0329733	0.518016	0.0741983		1031.16	28.9893	49.3361
							max	25.3	5.3	6.73	6.82	2.43119	3.21212	4.1068	0.338662	0.881328	0.144877		1051	24.9404	58.9896
							mean	9.21696	2.08739	3.07217	2.57565	0.310359	0.745195	2.88431	0.0608965	0.828746	0.110357		1070.84	29.7623	50.6516
							stdev	5.19807	1.1175	1.14922	1.34685	0.466759	0.603348	0.722211	0.0620847	0.0719586	0.0227985		1090.68	29.4892	69.7487
								2.18-25.3	1.14-5.3	1.65-6.73	0.95-6.82	0.14-2.43	0.41-3.21	1.32-4.11	0.03-0.34	0.52-0.88	0.07-0.14		1110.52	30.4574	51.8345
																			1130.36	27.3926	64.7896
																			1150.2	28.5898	48.6562
																			1170.04	26.8133	61.9291
																			1189.88	25.3651	43.1681
																			1209.72	33.7333	77.9118
																			1229.56	34.745	72.7668

## Sheet: LZSD
D	Rock Type	TC (W m-1 K-1)	A (μW m-3)					D	TG	HF
1762	syenite	2.661	94.44					1608.3	30.9055	78.697
1892	monzonite	2.918	27.53					1628.14	30.9941	78.9225
2330	monzonite	2.669	11.88					1647.98	30.7255	78.2385
2488	monzonite	1.97	4.9					1667.82	33.9206	86.3743
2683	monzonite	2.36	4.87					1687.66	33.8048	84.5549
2871	monzonite	2.296	7.86					1707.5	36.5667	91.4633
								1727.34	38.014	95.0834
								1747.18	34.0862	90.7035
								1767.02	35.3964	94.1899
								1786.86	25.7619	68.5525
								1806.7	35.9965	90.037
								1826.54	31.9163	80.7151
								1846.38	35.8786	91.4905
								1866.22	35.229	89.834
								1886.06	32.1144	81.8918
								1905.9	32.7981	83.6353
								1925.74	31.4187	80.1177
								1945.58	34.048	86.8223
								1965.42	39.1402	99.8074
								1985.26	35.0591	89.4006
								2005.1	32.3348	82.7772
								2024.94	38.554	98.6983
								2044.78	32.4852	72.5069
								2064.62	34.5179	77.0438
								2084.46	33.2589	74.2581
								2104.3	34.8962	77.9138
								2124.14	35.6558	79.6098
								2143.98	34.1411	76.2278
								2163.82	34.1603	76.2708
								2183.66	33.261	74.2629
								2203.5	41.2831	92.1741
								2223.34	41.577	92.8302
								2243.18	34.6389	80.7224
								2263.02	36.6167	85.3315
								2282.86	36.0255	83.9539
								2302.7	33.7321	78.6093
								2322.54	32.9255	76.7296
								2342.38	32.2533	75.1631
								2362.22	38.1805	88.9759
								2382.06	38.6082	89.9727
								2401.9	31.8081	74.1257
								2421.74	32.7022	76.2093
								2441.58	37.1942	86.6775
								2461.42	33.6945	66.3782
								2481.26	31.7286	62.5052
								2501.1	35.6363	70.2035
								2520.94	29.1556	67.9441
								2540.78	32.9135	74.7005
								2560.62	31.1602	70.7212
								2580.46	35.9282	81.5428
								2600.3	34.1073	77.41
								2620.14	35.1588	79.7964
								2639.98	34.7134	78.7856
								2659.82	33.3837	75.7677
								2679.66	34.9372	79.2935
								2699.5	27.3149	61.994
								2719.34	30.459	69.1298
								2739.18	30.6744	69.6187
								2759.02	31.8771	72.3484
								2778.86	30.8266	70.6475
								2798.7	29.9365	68.6074
								2818.54	31.9219	73.1576
								2838.38	33.6579	77.1361
								2858.22	28.6736	65.7132
								2878.06	37.8673	86.9433
								2897.9	23.3701	53.6577
								2917.74	30.9575	70.0591
								2937.58	30.9452	70.0312
								2957.42	30.3467	68.6239
								2969.32	29.06	65.7142

## Sheet: DC05
D	Rock Type	TC (W m-1 K-1)
80	metasandstone	3.309
86	metasandstone	2.752
93	metasandstone	3.46
96.81	metasandstone	3.945
102.85	metasandstone	3.6039
108	metasandstone	3.053
110.02	metasandstone	4.05039
114.85	metasandstone	3.977
115	metasandstone	3.376
118	metasandstone	3.172
127.57	metasandstone	3.151
130.22	metasandstone	3.741
136	metasandstone	3.12
142.1	metasandstone	3.325
148.72	metasandstone	2.297
152.81	metasandstone	3.057
158	metasandstone	2.495
160.72	metasandstone	3.29394
161	metasandstone	4.405
161.64	metasandstone	3.537
169	metasandstone	3.641
170.1	metasandstone	2.328
175.72	metasandstone	4.092
184	metasandstone	4.059
187.42	metasandstone	4.96
192	metasandstone	3.788
198.43	metasandstone	4.78
201	metasandstone	3.773
210	metasandstone	4.023
219	metasandstone	3.539

## Sheet: Porosity
	Borehole No.	Depth (m)	Rock Type	Porosity Range (%)	Porosity (%)		Source References
					Mean (SD)	Na
	DC02	500-1500	Siltstone	1.73-5.81	4.47 (1.68)	8	This study
	DC03	70-500	Mudstone, gypsum	3.07-14.37	10		(Chen, J. P., 2004)
	DC04	700-1300	Sandstone	4.60-9.50	6.88 (1.59)	7	This study
