# Supplementary material for: Data of temperature, thermal conductivity, heat production and heat flow of the southern Tan-Lu Fault Zone, East–Central China
Source: Data Brief. 2019 Aug 31;26:104459. doi: 10.1016/j.dib.2019.104459 (PMC6811900; doi:10.1016/j.dib.2019.104459)
Supplement: Multimedia component 4 [file mmc4.xlsx]

## Sheet: DC01Qianshan
D	T			D	T	TG
0.7	19.1			25.5	19	18.2
2.7	18.9			34.5	19.3	23.9
4.7	18.8			42.4	19.4	24.6
5.7	18.8			50.3	19.6	23
6.7	18.7			58.3	19.9	27.8
8.7	18.8			66.2	20	23.2
10.7	18.8			75.1	20.2	19.8
12.6	18.8			84.1	20.4	21.2
14.6	18.8			92	20.6	21
15.6	18.8			99.9	20.7	18.8
16.6	18.9			107.9	20.8	19
18.6	18.9			115.8	21	18.2
20.6	18.9			124.7	21.1	18.2
22.6	19			133.7	21.3	19.3
24.5	19			141.6	21.5	17.2
25.5	19			149.5	21.6	16.2
26.5	19			157.5	21.7	18.2
28.5	19.1			165.4	21.9	17.3
30.5	19.1			174.3	22.1	21.5
32.5	19.2			183.3	22.3	20.6
34.5	19.3			191.2	22.4	22.4
35.5	19.3			199.1	22.6	20.3
36.4	19.3			207.1	22.8	21.5
38.4	19.3			215	23	21.3
40.4	19.4			223.9	23.2	23.2
42.4	19.4			232.9	23.3	19.9
44.4	19.5			240.8	23.5	22.6
45.4	19.5			248.7	23.7	19.4
46.4	19.5			256.7	23.8	18.1
48.3	19.6			264.6	24	18.3
50.3	19.6			273.5	24.2	21.5
52.3	19.7			282.5	24.4	21.7
54.3	19.8			290.4	24.5	18.3
55.3	19.8			298.3	24.6	17.8
56.3	19.8			306.3	24.8	21.5
58.3	19.9			314.2	24.9	16.4
60.3	19.9			323.1	25.1	22.2
62.2	20			332.1	25.3	23.5
64.2	20			340	25.6	24.2
65.2	20			347.9	25.8	25.5
66.2	20			355.9	26	23.3
68.2	20.1			363.8	26.2	23.8
70.2	20.1			372.7	26.4	22.9
72.2	20.2			381.7	26.6	21.8
74.1	20.1			389.6	26.7	20
75.1	20.2			397.5	26.9	22.1
76.1	20.2			405.5	27.1	23.4
78.1	20.3			413.4	27.3	23.2
80.1	20.3			422.3	27.4	21.9
82.1	20.3			431.3	27.7	22.2
84.1	20.4			439.2	27.8	22.4
85.1	20.4			447.1	28	17.7
86	20.4			455.1	28.2	21.7
88	20.5			463	28.3	22.8
90	20.5			471.9	28.5	22.3
92	20.6			480.9	28.7	18
94	20.5			488.8	28.9	24.7
95	20.6			496.7	29	19.4
96	20.6			504.7	29.2	23.8
97.9	20.7			512.6	29.4	22.4
99.9	20.7			521.5	29.6	20.4
101.9	20.7			530.5	29.8	22.2
103.9	20.7			538.4	30	23.1
104.9	20.8			546.3	30.1	20.1
105.9	20.8			554.3	30.4	25.1
107.9	20.8			562.2	30.5	20.3
109.9	20.9			571.1	30.7	23
111.8	20.9			580.1	30.9	23.1
113.8	21			588	31.1	22.8
114.8	20.9			595.9	31.2	21.3
115.8	21			603.9	31.4	22.1
117.8	21			611.8	31.6	22.8
119.8	21.1			620.7	31.8	24
121.8	21.1			629.7	32	21.3
123.7	21.1			637.6	32.2	22.6
124.7	21.1			645.5	32.3	22.6
125.7	21.2			653.5	32.5	18.4
127.7	21.2			661.4	32.6	20.1
129.7	21.3			670.3	32.8	16.2
131.7	21.3			679.3	33	20.8
133.7	21.3			687.2	33.2	18.8
134.7	21.4			695.1	33.3	19.3
135.6	21.4			703.1	33.4	14.6
137.6	21.4			711	33.6	20.3
139.6	21.4			719.9	33.7	16
141.6	21.5			728.9	34	25.4
143.6	21.5			736.8	34.1	25
144.6	21.5			744.7	34.3	23.2
145.6	21.5			752.7	34.5	19.6
147.5	21.5			760.6	34.6	19.3
149.5	21.6			769.5	34.8	18.6
151.5	21.7			778.5	35	21
153.5	21.7			786.4	35.2	22.4
154.5	21.7			794.3	35.3	21.8
155.5	21.7			802.3	35.5	22.2
157.5	21.7			810.2	35.7	19.9
159.5	21.8			819.1	35.9	22.8
161.4	21.8			828.1	36.1	20.5
163.4	21.9			836	36.2	21.8
164.4	21.9			843.9	36.4	20.9
165.4	21.9			851.9	36.6	20.3
167.4	21.9			859.8	36.8	25.2
169.4	22			868.7	37	24.2
171.4	22			877.7	37.2	24.5
173.3	22			885.6	37.4	22.1
174.3	22.1			893.5	37.6	26.1
175.3	22.1			901.5	37.8	23.5
177.3	22.1			909.4	37.9	24.8
179.3	22.2			918.3	38.2	23.5
181.3	22.2			927.3	38.4	22.5
183.3	22.3			935.2	38.6	20.5
184.3	22.3			943.1	38.7	23
185.2	22.3			951.1	38.9	21.4
187.2	22.4			959	39.1	25.1
189.2	22.4			967.9	39.3	23.2
191.2	22.4			976.9	39.6	25
193.2	22.5			984.8	39.7	23.4
194.2	22.5			992.7	39.9	22.4
195.2	22.5			1000.7	40.1	22.5
197.1	22.6			1008.6	40.3	25.8
199.1	22.6			1017.5	40.5	24.2
201.1	22.7			1026.5	40.7	23.6
203.1	22.7			1034.4	40.9	24.3
204.1	22.7			1042.3	41.1	21.9
205.1	22.7			1050.3	41.3	25.9
207.1	22.8			1058.2	41.4	21.2
209.1	22.8			1067.1	41.7	23.7
211	22.9			1076.1	41.9	24.7
213	22.9			1084	42.1	26.5
214	22.9			1091.9	42.3	23.5
215	23			1099.9	42.5	24.5
217	23			1107.8	42.7	21.7
219	23.1			1116.7	42.9	29.7
221	23.1			1125.7	43.1	20.2
222.9	23.2			1133.6	43.3	25.4
223.9	23.2			1141.5	43.5	27.1
224.9	23.2			1149.5	43.7	24.6
226.9	23.2			1157.4	43.9	29.6
228.9	23.2			1166.3	44.1	24.2
230.9	23.3			1175.3	44.4	25.1
232.9	23.3			1183.2	44.5	22.2
233.9	23.4			1191.1	44.7	22.2
234.8	23.4			1199.1	44.9	24.8
236.8	23.4			1207	45.1	22.1
238.8	23.4			1215.9	45.3	23
240.8	23.5			1224.9	45.5	22.1
242.8	23.6			1232.8	45.7	19.8
243.8	23.6			1240.7	45.8	21.2
244.8	23.6			1248.7	46	19.4
246.7	23.6			1256.6	46.2	23
248.7	23.7			1265.5	46.4	22
250.7	23.7			1274.5	46.6	22.7
252.7	23.8			1282.4	46.8	23.4
253.7	23.7			1290.3	47	23
254.7	23.8			1298.3	47.2	23.8
256.7	23.8			1306.2	47.3	23.4
258.7	23.9			1315.1	47.6	22.8
260.6	23.9			1324.1	47.8	25.2
262.6	23.9			1332	47.9	25
263.6	23.9			1339.9	48.2	24.5
264.6	24			1347.9	48.3	25.9
266.6	24			1355.8	48.5	25.4
268.6	24.1			1364.7	48.7	19.1
270.6	24.1			1373.7	48.8	18.6
272.5	24.1			1381.6	49	22.6
273.5	24.2			1389.5	49.2	20.8
274.5	24.2			1397.5	49.4	22.6
276.5	24.2			1405.4	49.6	23
278.5	24.3			1414.3	49.8	20.7
280.5	24.4			1423.3	50	24.6
282.5	24.4			1431.2	50.2	24.3
283.5	24.4			1439.1	50.4	23.2
284.4	24.4			1447.1	50.6	26.3
286.4	24.4			1455	50.8	24.2
288.4	24.5			1463.9	51.1	25.4
290.4	24.5			1472.9	51.3	27
292.4	24.6			1480.8	51.4	20.4
293.4	24.5			1484.8	51.4	15.9
294.4	24.6
296.3	24.6
298.3	24.6
300.3	24.7
302.3	24.7
303.3	24.8
304.3	24.8
306.3	24.8
308.3	24.8
310.2	24.9
312.2	24.9
313.2	24.9
314.2	24.9
316.2	25
318.2	25
320.2	25.1
322.1	25.1
323.1	25.1
324.1	25.2
326.1	25.2
328.1	25.3
330.1	25.3
332.1	25.3
333.1	25.4
334	25.4
336	25.4
338	25.5
340	25.6
342	25.6
343	25.7
344	25.7
345.9	25.7
347.9	25.8
349.9	25.8
351.9	25.9
352.9	25.9
353.9	25.9
355.9	26
357.9	26
359.8	26.1
361.8	26.1
362.8	26.1
363.8	26.2
365.8	26.2
367.8	26.2
369.8	26.3
371.7	26.3
372.7	26.4
373.7	26.4
375.7	26.4
377.7	26.5
379.7	26.5
381.7	26.6
382.7	26.6
383.6	26.6
385.6	26.6
387.6	26.7
389.6	26.7
391.6	26.7
392.6	26.8
393.6	26.8
395.5	26.9
397.5	26.9
399.5	26.9
401.5	27
402.5	27
403.5	27
405.5	27.1
407.5	27.1
409.4	27.2
411.4	27.2
412.4	27.3
413.4	27.3
415.4	27.3
417.4	27.3
419.4	27.4
421.3	27.5
422.3	27.4
423.3	27.5
425.3	27.5
427.3	27.6
429.3	27.6
431.3	27.7
432.3	27.7
433.2	27.7
435.2	27.8
437.2	27.8
439.2	27.8
441.2	27.9
442.2	27.9
443.2	27.9
445.1	27.9
447.1	28
449.1	28
451.1	28.1
452.1	28.1
453.1	28.1
455.1	28.2
457.1	28.2
459	28.2
461	28.2
462	28.3
463	28.3
465	28.4
467	28.4
469	28.5
470.9	28.5
471.9	28.5
472.9	28.5
474.9	28.5
476.9	28.6
478.9	28.7
480.9	28.7
481.9	28.7
482.8	28.7
484.8	28.8
486.8	28.8
488.8	28.9
490.8	28.9
491.8	28.9
492.8	28.9
494.7	29
496.7	29
498.7	29.1
500.7	29.1
501.7	29.2
502.7	29.2
504.7	29.2
506.7	29.3
508.6	29.4
510.6	29.4
511.6	29.4
512.6	29.4
514.6	29.4
516.6	29.5
518.6	29.6
520.5	29.6
521.5	29.6
522.5	29.6
524.5	29.7
526.5	29.7
528.5	29.8
530.5	29.8
531.5	29.8
532.4	29.9
534.4	29.9
536.4	29.9
538.4	30
540.4	30
541.4	30
542.4	30.1
544.3	30.1
546.3	30.1
548.3	30.2
550.3	30.3
551.3	30.3
552.3	30.3
554.3	30.4
556.3	30.4
558.2	30.4
560.2	30.5
561.2	30.5
562.2	30.5
564.2	30.5
566.2	30.6
568.2	30.6
570.1	30.7
571.1	30.7
572.1	30.7
574.1	30.8
576.1	30.8
578.1	30.8
580.1	30.9
581.1	30.9
582	30.9
584	31
586	31
588	31.1
590	31.1
591	31.1
592	31.2
593.9	31.2
595.9	31.2
597.9	31.3
599.9	31.3
600.9	31.4
601.9	31.4
603.9	31.4
605.9	31.5
607.8	31.5
609.8	31.6
610.8	31.6
611.8	31.6
613.8	31.7
615.8	31.7
617.8	31.7
619.7	31.8
620.7	31.8
621.7	31.8
623.7	31.9
625.7	31.9
627.7	32
629.7	32
630.7	32
631.6	32
633.6	32.1
635.6	32.2
637.6	32.2
639.6	32.2
640.6	32.2
641.6	32.3
643.5	32.3
645.5	32.3
647.5	32.4
649.5	32.5
650.5	32.4
651.5	32.5
653.5	32.5
655.5	32.6
657.4	32.6
659.4	32.6
660.4	32.7
661.4	32.6
663.4	32.7
665.4	32.7
667.4	32.8
669.3	32.8
670.3	32.8
671.3	32.8
673.3	32.9
675.3	32.9
677.3	32.9
679.3	33
680.3	33
681.2	33
683.2	33
685.2	33.1
687.2	33.2
689.2	33.2
690.2	33.2
691.2	33.2
693.1	33.2
695.1	33.3
697.1	33.3
699.1	33.3
700.1	33.4
701.1	33.3
703.1	33.4
705.1	33.5
707	33.5
709	33.5
710	33.5
711	33.6
713	33.6
715	33.6
717	33.7
718.9	33.7
719.9	33.7
720.9	33.7
722.9	33.8
724.9	33.8
726.9	33.9
728.9	34
729.9	34
730.8	34
732.8	34.1
734.8	34.1
736.8	34.1
738.8	34.2
739.8	34.2
740.8	34.3
742.7	34.3
744.7	34.3
746.7	34.4
748.7	34.4
749.7	34.4
750.7	34.5
752.7	34.5
754.7	34.5
756.6	34.5
758.6	34.6
759.6	34.6
760.6	34.6
762.6	34.7
764.6	34.7
766.6	34.7
768.5	34.8
769.5	34.8
770.5	34.8
772.5	34.9
774.5	34.9
776.5	35
778.5	35
779.5	35
780.4	35.1
782.4	35.1
784.4	35.1
786.4	35.2
788.4	35.2
789.4	35.2
790.4	35.3
792.3	35.3
794.3	35.3
796.3	35.4
798.3	35.4
799.3	35.4
800.3	35.5
802.3	35.5
804.3	35.6
806.2	35.6
808.2	35.6
809.2	35.7
810.2	35.7
812.2	35.7
814.2	35.8
816.2	35.8
818.1	35.9
819.1	35.9
820.1	35.9
822.1	35.9
824.1	36
826.1	36
828.1	36.1
829.1	36.1
830	36.1
832	36.1
834	36.2
836	36.2
838	36.2
839	36.3
840	36.4
841.9	36.3
843.9	36.4
845.9	36.5
847.9	36.5
848.9	36.5
849.9	36.5
851.9	36.6
853.9	36.7
855.8	36.7
857.8	36.7
858.8	36.7
859.8	36.8
861.8	36.8
863.8	36.9
865.8	36.9
867.7	37
868.7	37
869.7	37
871.7	37.1
873.7	37.1
875.7	37.2
877.7	37.2
878.7	37.2
879.6	37.3
881.6	37.3
883.6	37.3
885.6	37.4
887.6	37.4
888.6	37.5
889.6	37.5
891.5	37.6
893.5	37.6
895.5	37.6
897.5	37.7
898.5	37.7
899.5	37.8
901.5	37.8
903.5	37.9
905.4	37.8
907.4	37.9
908.4	38
909.4	37.9
911.4	38
913.4	38.1
915.4	38.2
917.3	38.2
918.3	38.2
919.3	38.2
921.3	38.2
923.3	38.3
925.3	38.3
927.3	38.4
928.3	38.4
929.2	38.4
931.2	38.5
933.2	38.5
935.2	38.6
937.2	38.6
938.2	38.6
939.2	38.6
941.1	38.7
943.1	38.7
945.1	38.8
947.1	38.8
948.1	38.9
949.1	38.9
951.1	38.9
953.1	39
955	39
957	39.1
958	39.1
959	39.1
961	39.2
963	39.2
965	39.2
966.9	39.3
967.9	39.3
968.9	39.4
970.9	39.4
972.9	39.5
974.9	39.5
976.9	39.6
977.9	39.6
978.8	39.6
980.8	39.6
982.8	39.7
984.8	39.7
986.8	39.8
987.8	39.8
988.8	39.8
990.7	39.9
992.7	39.9
994.7	40
996.7	40
997.7	40
998.7	40
1000.7	40.1
1002.7	40.2
1004.6	40.2
1006.6	40.3
1007.6	40.3
1008.6	40.3
1010.6	40.3
1012.6	40.4
1014.6	40.4
1016.5	40.5
1017.5	40.5
1018.5	40.5
1020.5	40.6
1022.5	40.6
1024.5	40.7
1026.5	40.7
1027.5	40.8
1028.4	40.8
1030.4	40.8
1032.4	40.8
1034.4	40.9
1036.4	40.9
1037.4	41
1038.4	41
1040.4	41
1042.3	41.1
1044.3	41.2
1046.3	41.2
1047.3	41.3
1048.3	41.3
1050.3	41.3
1052.3	41.3
1054.2	41.4
1056.2	41.4
1057.2	41.5
1058.2	41.4
1060.2	41.5
1062.2	41.6
1064.2	41.6
1066.1	41.6
1067.1	41.7
1068.1	41.7
1070.1	41.8
1072.1	41.8
1074.1	41.9
1076.1	41.9
1077.1	42
1078	42
1080	42
1082	42.1
1084	42.1
1086	42.1
1087	42.2
1088	42.2
1090	42.3
1091.9	42.3
1093.9	42.3
1095.9	42.4
1096.9	42.4
1097.9	42.5
1099.9	42.5
1101.9	42.5
1103.8	42.5
1105.8	42.6
1106.8	42.6
1107.8	42.7
1109.8	42.7
1111.8	42.8
1113.8	42.8
1115.7	42.9
1116.7	42.9
1117.7	42.9
1119.7	43
1121.7	43
1123.7	43
1125.7	43.1
1126.7	43.1
1127.6	43.1
1129.6	43.2
1131.6	43.2
1133.6	43.3
1135.6	43.4
1136.6	43.4
1137.6	43.4
1139.6	43.5
1141.5	43.5
1143.5	43.5
1145.5	43.6
1146.5	43.6
1147.5	43.6
1149.5	43.7
1151.5	43.7
1153.4	43.8
1155.4	43.9
1156.4	43.9
1157.4	43.9
1159.4	44
1161.4	44
1163.4	44
1165.3	44.1
1166.3	44.1
1167.3	44.2
1169.3	44.2
1171.3	44.3
1173.3	44.3
1175.3	44.4
1176.3	44.4
1177.2	44.4
1179.2	44.4
1181.2	44.5
1183.2	44.5
1185.2	44.6
1186.2	44.6
1187.2	44.6
1189.2	44.6
1191.1	44.7
1193.1	44.8
1195.1	44.8
1196.1	44.9
1197.1	44.9
1199.1	44.9
1201.1	45
1203	45
1205	45.1
1206	45.1
1207	45.1
1209	45.2
1211	45.2
1213	45.2
1214.9	45.3
1215.9	45.3
1216.9	45.4
1218.9	45.4
1220.9	45.4
1222.9	45.5
1224.9	45.5
1225.9	45.5
1226.8	45.5
1228.8	45.6
1230.8	45.6
1232.8	45.7
1234.8	45.7
1235.8	45.8
1236.8	45.8
1238.8	45.8
1240.7	45.8
1242.7	45.9
1244.7	45.9
1245.7	45.9
1246.7	46
1248.7	46
1250.7	46
1252.6	46.1
1254.6	46.1
1255.6	46.2
1256.6	46.2
1258.6	46.3
1260.6	46.3
1262.6	46.3
1264.5	46.4
1265.5	46.4
1266.5	46.4
1268.5	46.4
1270.5	46.5
1272.5	46.5
1274.5	46.6
1275.5	46.6
1276.4	46.7
1278.4	46.7
1280.4	46.7
1282.4	46.8
1284.4	46.8
1285.4	46.9
1286.4	46.9
1288.4	46.9
1290.3	47
1292.3	47
1294.3	47
1295.3	47.1
1296.3	47.1
1298.3	47.2
1300.3	47.2
1302.2	47.3
1304.2	47.3
1305.2	47.3
1306.2	47.3
1308.2	47.3
1310.2	47.4
1312.2	47.5
1314.1	47.5
1315.1	47.6
1316.1	47.5
1318.1	47.6
1320.1	47.7
1322.1	47.7
1324.1	47.8
1325.1	47.8
1326	47.8
1328	47.9
1330	47.9
1332	47.9
1334	48
1335	48
1336	48
1338	48.1
1339.9	48.2
1341.9	48.2
1343.9	48.2
1344.9	48.2
1345.9	48.3
1347.9	48.3
1349.9	48.4
1351.8	48.4
1353.8	48.5
1354.8	48.5
1355.8	48.5
1357.8	48.5
1359.8	48.6
1361.8	48.6
1363.7	48.6
1364.7	48.7
1365.7	48.7
1367.7	48.7
1369.7	48.7
1371.7	48.8
1373.7	48.8
1374.7	48.9
1375.6	49
1377.6	48.9
1379.6	49
1381.6	49
1383.6	49.1
1384.6	49.1
1385.6	49.1
1387.6	49.2
1389.5	49.2
1391.5	49.3
1393.5	49.3
1394.5	49.4
1395.5	49.4
1397.5	49.4
1399.5	49.4
1401.4	49.5
1403.4	49.6
1404.4	49.6
1405.4	49.6
1407.4	49.6
1409.4	49.7
1411.4	49.7
1413.3	49.7
1414.3	49.8
1415.3	49.8
1417.3	49.9
1419.3	49.9
1421.3	50
1423.3	50
1424.3	50.1
1425.2	50
1427.2	50.1
1429.2	50.1
1431.2	50.2
1433.2	50.3
1434.2	50.3
1435.2	50.3
1437.2	50.3
1439.1	50.4
1441.1	50.5
1443.1	50.5
1444.1	50.5
1445.1	50.6
1447.1	50.6
1449.1	50.7
1451	50.7
1453	50.8
1454	50.8
1455	50.8
1457	50.9
1459	50.9
1461	51
1462.9	51
1463.9	51.1
1464.9	51.1
1466.9	51.1
1468.9	51.2
1470.9	51.2
1472.9	51.3
1473.9	51.3
1474.8	51.3
1476.8	51.3
1478.8	51.4
1480.8	51.4
1482.8	51.4
1483.8	51.4
1484.8	51.4

## Sheet: LZSD
D	T			D	T	TG
245	24.7			262	25.2	31.8
246	24.7			284	25.7	21.5
248	24.8			324	26.6	21.2
250	24.9			364	27.5	21.5
252	24.9			404	28.5	30.9
254	25			444	29.5	24.5
256	25.1			484	30.6	28.5
258	25.1			524	31.6	27.9
260	25.2			564	32.6	22.1
262	25.2			604	33.6	27
264	25.3			644	34.7	27.3
266	25.3			684	35.7	25.5
268	25.4			724	36.7	24.8
270	25.4			764	37.7	24.2
272	25.5			804	38.7	23
274	25.5			844	39.7	22.7
276	25.6			884	40.7	24.2
278	25.6			924	41.6	24.2
280	25.6			964	42.6	24.8
282	25.7			1004	43.6	21.2
284	25.7			1044	44.5	26.1
286	25.8			1084	45.4	21.2
288	25.9			1124	46.3	18.2
290	25.9			1164	47.1	16.7
292	25.9			1204	48	20.3
294	26			1244	48.9	19.1
296	26			1284	49.7	22.1
298	26			1324	50.5	19.4
300	26.1			1364	51.2	15.2
302	26.1			1404	52	20
304	26.2			1444	52.8	21.5
306	26.2			1484	53.7	24.2
308	26.2			1524	54.9	31.2
310	26.3			1564	56	26.7
312	26.3			1604	57.1	27.9
314	26.4			1644	58.2	28.5
316	26.4			1684	59.4	27.9
318	26.4			1724	60.6	28.8
320	26.5			1744	61.3	31.5
322	26.5			1764	61.9	31.2
324	26.6			1784	62.5	31.2
326	26.6			1804	63.1	27.9
328	26.6			1824	63.8	31.5
330	26.7			1844	64.4	33.3
332	26.8			1864	65.1	33.6
334	26.8			1884	65.7	35.2
336	26.8			1904	66.4	32.7
338	26.9			1924	67	33.6
340	26.9			1944	67.7	33.6
342	27			1964	68.3	33.6
344	27			1984	69	31.2
346	27.1			2004	69.7	34.5
348	27.1			2024	70.3	33.6
350	27.2			2044	71	31.2
352	27.2			2064	71.6	31.5
354	27.2			2084	72.3	36.1
356	27.3			2104	72.9	30.9
358	27.3			2124	73.6	33
360	27.4			2144	74.2	34.8
362	27.4			2164	74.9	31.2
364	27.5			2184	75.5	31.5
366	27.5			2204	76.1	30.9
368	27.5			2224	76.8	32.7
370	27.6			2244	77.4	28.8
372	27.6			2264	78.1	31.5
374	27.7			2284	78.7	29.7
376	27.7			2304	79.3	30
378	27.8			2324	79.9	28.8
380	27.9			2344	80.6	31.5
382	27.9			2364	81.2	33.6
384	28			2384	81.8	32.7
386	28			2404	82.5	31.5
388	28			2424	83.1	31.5
390	28.1			2444	83.7	31.2
392	28.1			2464	84.3	30.9
394	28.2			2484	84.9	30.9
396	28.3			2504	85.5	27.9
398	28.3			2524	86.1	30.9
400	28.4			2544	86.7	30.9
402	28.5			2564	87.4	30.3
404	28.5			2584	87.9	28.5
406	28.5			2604	88.5	28.8
408	28.6			2624	89.1	27.6
410	28.7			2644	89.7	27.9
412	28.7			2664	90.3	28.5
414	28.8			2684	90.9	31.2
416	28.8			2704	91.5	31.2
418	28.9			2724	92	28.5
420	28.9			2744	92.6	27.9
422	29			2764	93.3	33.3
424	29			2784	93.8	28.8
426	29.1			2804	94.4	28.5
428	29.1			2824	94.9	28.8
430	29.2			2844	95.5	27.6
432	29.2			2864	95.9	23
434	29.2			2884	96.5	28.8
436	29.3			2904	97.1	27.9
438	29.4			2924	97.3	14.8
440	29.4			2944	97.9	28.5
442	29.5			2964	98.4	28.8
444	29.5			2984	99	28.8
446	29.6
448	29.6
450	29.7
452	29.7
454	29.8
456	29.8
458	29.9
460	29.9
462	30
464	30
466	30.1
468	30.1
470	30.2
472	30.2
474	30.3
476	30.3
478	30.4
480	30.5
482	30.5
484	30.6
486	30.6
488	30.7
490	30.7
492	30.8
494	30.8
496	30.9
498	30.9
500	31
502	31
504	31.1
506	31.1
508	31.2
510	31.2
512	31.3
514	31.3
516	31.4
518	31.4
520	31.5
522	31.6
524	31.6
526	31.7
528	31.7
530	31.8
532	31.8
534	31.8
536	31.9
538	31.9
540	32
542	32.1
544	32.1
546	32.2
548	32.2
550	32.3
552	32.3
554	32.4
556	32.4
558	32.5
560	32.5
562	32.5
564	32.6
566	32.7
568	32.7
570	32.7
572	32.8
574	32.8
576	32.9
578	32.9
580	32.9
582	33
584	33.1
586	33.1
588	33.2
590	33.3
592	33.3
594	33.4
596	33.4
598	33.5
600	33.5
602	33.6
604	33.6
606	33.7
608	33.7
610	33.8
612	33.8
614	33.9
616	33.9
618	34
620	34
622	34.1
624	34.1
626	34.2
628	34.2
630	34.3
632	34.3
634	34.4
636	34.5
638	34.5
640	34.5
642	34.6
644	34.7
646	34.7
648	34.8
650	34.8
652	34.9
654	34.9
656	34.9
658	35
660	35.1
662	35.1
664	35.2
666	35.2
668	35.3
670	35.3
672	35.4
674	35.5
676	35.5
678	35.5
680	35.6
682	35.6
684	35.7
686	35.7
688	35.8
690	35.9
692	35.9
694	35.9
696	36
698	36
700	36.1
702	36.2
704	36.2
706	36.2
708	36.3
710	36.4
712	36.4
714	36.5
716	36.5
718	36.6
720	36.6
722	36.6
724	36.7
726	36.8
728	36.9
730	36.9
732	37
734	37
736	37
738	37.1
740	37.2
742	37.2
744	37.3
746	37.3
748	37.3
750	37.4
752	37.4
754	37.5
756	37.5
758	37.6
760	37.6
762	37.7
764	37.7
766	37.8
768	37.9
770	37.9
772	38
774	38
776	38.1
778	38.1
780	38.2
782	38.2
784	38.2
786	38.3
788	38.4
790	38.4
792	38.5
794	38.5
796	38.6
798	38.6
800	38.7
802	38.7
804	38.7
806	38.8
808	38.8
810	38.9
812	39
814	39
816	39
818	39
820	39.1
822	39.2
824	39.2
826	39.3
828	39.3
830	39.3
832	39.4
834	39.5
836	39.5
838	39.5
840	39.6
842	39.6
844	39.7
846	39.7
848	39.8
850	39.8
852	39.9
854	39.9
856	40
858	40.1
860	40.1
862	40.1
864	40.2
866	40.2
868	40.3
870	40.4
872	40.4
874	40.4
876	40.5
878	40.5
880	40.6
882	40.6
884	40.7
886	40.7
888	40.7
890	40.8
892	40.8
894	40.9
896	40.9
898	41
900	41
902	41.1
904	41.1
906	41.2
908	41.2
910	41.3
912	41.3
914	41.4
916	41.4
918	41.5
920	41.5
922	41.6
924	41.6
926	41.7
928	41.7
930	41.8
932	41.8
934	41.9
936	41.9
938	42
940	42
942	42.1
944	42.1
946	42.2
948	42.2
950	42.3
952	42.4
954	42.4
956	42.4
958	42.5
960	42.6
962	42.6
964	42.6
966	42.7
968	42.8
970	42.8
972	42.9
974	42.9
976	42.9
978	43
980	43.1
982	43.1
984	43.1
986	43.2
988	43.2
990	43.3
992	43.3
994	43.4
996	43.4
998	43.4
1000	43.5
1002	43.5
1004	43.6
1006	43.7
1008	43.7
1010	43.7
1012	43.8
1014	43.8
1016	43.9
1018	43.9
1020	43.9
1022	44
1024	44
1026	44.1
1028	44.1
1030	44.1
1032	44.2
1034	44.2
1036	44.3
1038	44.4
1040	44.4
1042	44.5
1044	44.5
1046	44.6
1048	44.6
1050	44.7
1052	44.7
1054	44.7
1056	44.8
1058	44.8
1060	44.9
1062	44.9
1064	44.9
1066	45
1068	45.1
1070	45.1
1072	45.2
1074	45.2
1076	45.2
1078	45.3
1080	45.3
1082	45.4
1084	45.4
1086	45.5
1088	45.5
1090	45.6
1092	45.6
1094	45.7
1096	45.7
1098	45.7
1100	45.8
1102	45.8
1104	45.9
1106	45.9
1108	46
1110	46
1112	46.1
1114	46.1
1116	46.1
1118	46.1
1120	46.2
1122	46.2
1124	46.3
1126	46.4
1128	46.4
1130	46.5
1132	46.5
1134	46.6
1136	46.6
1138	46.6
1140	46.7
1142	46.7
1144	46.8
1146	46.8
1148	46.9
1150	46.9
1152	46.9
1154	46.9
1156	47
1158	47
1160	47.1
1162	47.1
1164	47.1
1166	47.2
1168	47.3
1170	47.3
1172	47.4
1174	47.4
1176	47.5
1178	47.5
1180	47.5
1182	47.6
1184	47.6
1186	47.7
1188	47.7
1190	47.7
1192	47.8
1194	47.8
1196	47.9
1198	47.9
1200	48
1202	48
1204	48
1206	48.1
1208	48.1
1210	48.2
1212	48.2
1214	48.3
1216	48.3
1218	48.3
1220	48.4
1222	48.4
1224	48.5
1226	48.5
1228	48.6
1230	48.6
1232	48.6
1234	48.7
1236	48.7
1238	48.7
1240	48.8
1242	48.8
1244	48.9
1246	48.9
1248	49
1250	49
1252	49
1254	49.1
1256	49.1
1258	49.1
1260	49.2
1262	49.3
1264	49.3
1266	49.3
1268	49.3
1270	49.4
1272	49.4
1274	49.5
1276	49.5
1278	49.6
1280	49.6
1282	49.6
1284	49.7
1286	49.7
1288	49.8
1290	49.8
1292	49.8
1294	49.9
1296	49.9
1298	49.9
1300	50
1302	50
1304	50
1306	50.1
1308	50.2
1310	50.2
1312	50.2
1314	50.2
1316	50.3
1318	50.3
1320	50.4
1322	50.4
1324	50.5
1326	50.5
1328	50.5
1330	50.6
1332	50.6
1334	50.7
1336	50.7
1338	50.7
1340	50.8
1342	50.8
1344	50.8
1346	50.9
1348	50.9
1350	51
1352	51
1354	51
1356	51.1
1358	51.1
1360	51.1
1362	51.1
1364	51.2
1366	51.3
1368	51.3
1370	51.3
1372	51.4
1374	51.4
1376	51.4
1378	51.5
1380	51.5
1382	51.5
1384	51.6
1386	51.6
1388	51.7
1390	51.7
1392	51.7
1394	51.8
1396	51.8
1398	51.9
1400	51.9
1402	51.9
1404	52
1406	52
1408	52
1410	52.1
1412	52.1
1414	52.1
1416	52.2
1418	52.2
1420	52.2
1422	52.3
1424	52.4
1426	52.4
1428	52.4
1430	52.5
1432	52.5
1434	52.5
1436	52.6
1438	52.6
1440	52.7
1442	52.7
1444	52.8
1446	52.8
1448	52.9
1450	52.9
1452	53
1454	53
1456	53
1458	53.1
1460	53.1
1462	53.2
1464	53.2
1466	53.3
1468	53.3
1470	53.4
1472	53.4
1474	53.5
1476	53.5
1478	53.6
1480	53.6
1482	53.7
1484	53.7
1486	53.8
1488	53.8
1490	53.9
1492	54
1494	54
1496	54.1
1498	54.1
1500	54.2
1502	54.2
1504	54.3
1506	54.3
1508	54.4
1510	54.4
1512	54.5
1514	54.6
1516	54.6
1518	54.7
1520	54.7
1522	54.8
1524	54.9
1526	54.9
1528	55
1530	55.1
1532	55.1
1534	55.2
1536	55.2
1538	55.3
1540	55.3
1542	55.4
1544	55.4
1546	55.5
1548	55.6
1550	55.6
1552	55.7
1554	55.7
1556	55.8
1558	55.9
1560	55.9
1562	55.9
1564	56
1566	56.1
1568	56.1
1570	56.2
1572	56.2
1574	56.3
1576	56.3
1578	56.4
1580	56.4
1582	56.5
1584	56.5
1586	56.6
1588	56.7
1590	56.7
1592	56.8
1594	56.8
1596	56.9
1598	56.9
1600	57
1602	57.1
1604	57.1
1606	57.2
1608	57.2
1610	57.3
1612	57.3
1614	57.4
1616	57.4
1618	57.5
1620	57.6
1622	57.6
1624	57.7
1626	57.7
1628	57.8
1630	57.8
1632	57.9
1634	58
1636	58
1638	58.1
1640	58.1
1642	58.2
1644	58.2
1646	58.2
1648	58.3
1650	58.4
1652	58.4
1654	58.5
1656	58.6
1658	58.6
1660	58.7
1662	58.7
1664	58.8
1666	58.9
1668	58.9
1670	59
1672	59.1
1674	59.1
1676	59.2
1678	59.2
1680	59.3
1682	59.3
1684	59.4
1686	59.4
1688	59.5
1690	59.6
1692	59.6
1694	59.7
1696	59.8
1698	59.8
1700	59.9
1702	59.9
1704	60
1706	60.1
1708	60.2
1710	60.2
1712	60.3
1714	60.3
1716	60.4
1718	60.5
1720	60.5
1722	60.6
1724	60.6
1726	60.7
1728	60.8
1730	60.8
1732	60.9
1734	60.9
1736	61
1738	61.1
1740	61.1
1742	61.2
1744	61.3
1746	61.3
1748	61.4
1750	61.4
1752	61.5
1754	61.6
1756	61.6
1758	61.7
1760	61.7
1762	61.8
1764	61.9
1766	61.9
1768	62
1770	62.1
1772	62.1
1774	62.2
1776	62.2
1778	62.3
1780	62.4
1782	62.4
1784	62.5
1786	62.6
1788	62.7
1790	62.7
1792	62.8
1794	62.8
1796	62.9
1798	62.9
1800	63
1802	63.1
1804	63.1
1806	63.2
1808	63.3
1810	63.3
1812	63.4
1814	63.5
1816	63.6
1818	63.6
1820	63.6
1822	63.7
1824	63.8
1826	63.8
1828	63.9
1830	64
1832	64
1834	64.1
1836	64.1
1838	64.2
1840	64.3
1842	64.4
1844	64.4
1846	64.5
1848	64.5
1850	64.6
1852	64.7
1854	64.7
1856	64.8
1858	64.9
1860	64.9
1862	65
1864	65.1
1866	65.1
1868	65.2
1870	65.2
1872	65.3
1874	65.4
1876	65.5
1878	65.5
1880	65.6
1882	65.7
1884	65.7
1886	65.8
1888	65.9
1890	65.9
1892	66
1894	66.1
1896	66.1
1898	66.2
1900	66.3
1902	66.3
1904	66.4
1906	66.4
1908	66.5
1910	66.6
1912	66.6
1914	66.7
1916	66.8
1918	66.8
1920	66.9
1922	67
1924	67
1926	67.1
1928	67.1
1930	67.2
1932	67.3
1934	67.3
1936	67.4
1938	67.5
1940	67.5
1942	67.6
1944	67.7
1946	67.7
1948	67.8
1950	67.9
1952	68
1954	68
1956	68.1
1958	68.2
1960	68.2
1962	68.3
1964	68.3
1966	68.4
1968	68.5
1970	68.6
1972	68.6
1974	68.7
1976	68.7
1978	68.8
1980	68.9
1982	68.9
1984	69
1986	69.1
1988	69.1
1990	69.2
1992	69.2
1994	69.3
1996	69.4
1998	69.5
2000	69.5
2002	69.6
2004	69.7
2006	69.7
2008	69.8
2010	69.9
2012	69.9
2014	70
2016	70.1
2018	70.1
2020	70.2
2022	70.3
2024	70.3
2026	70.4
2028	70.5
2030	70.5
2032	70.6
2034	70.7
2036	70.7
2038	70.8
2040	70.8
2042	70.9
2044	71
2046	71
2048	71.1
2050	71.2
2052	71.2
2054	71.3
2056	71.4
2058	71.4
2060	71.5
2062	71.5
2064	71.6
2066	71.7
2068	71.7
2070	71.8
2072	71.8
2074	71.9
2076	72
2078	72.1
2080	72.2
2082	72.2
2084	72.3
2086	72.4
2088	72.4
2090	72.5
2092	72.5
2094	72.6
2096	72.7
2098	72.7
2100	72.8
2102	72.9
2104	72.9
2106	73
2108	73.1
2110	73.1
2112	73.2
2114	73.2
2116	73.3
2118	73.4
2120	73.5
2122	73.5
2124	73.6
2126	73.6
2128	73.7
2130	73.7
2132	73.8
2134	73.9
2136	73.9
2138	74
2140	74.1
2142	74.2
2144	74.2
2146	74.3
2148	74.4
2150	74.4
2152	74.5
2154	74.6
2156	74.6
2158	74.7
2160	74.7
2162	74.8
2164	74.9
2166	74.9
2168	75
2170	75.1
2172	75.1
2174	75.2
2176	75.3
2178	75.3
2180	75.4
2182	75.4
2184	75.5
2186	75.6
2188	75.6
2190	75.7
2192	75.8
2194	75.8
2196	75.9
2198	76
2200	76
2202	76.1
2204	76.1
2206	76.2
2208	76.3
2210	76.3
2212	76.4
2214	76.5
2216	76.5
2218	76.6
2220	76.7
2222	76.7
2224	76.8
2226	76.9
2228	76.9
2230	77
2232	77
2234	77.1
2236	77.2
2238	77.2
2240	77.3
2242	77.3
2244	77.4
2246	77.5
2248	77.6
2250	77.6
2252	77.7
2254	77.7
2256	77.8
2258	77.9
2260	77.9
2262	78
2264	78.1
2266	78.1
2268	78.2
2270	78.3
2272	78.3
2274	78.4
2276	78.4
2278	78.5
2280	78.5
2282	78.6
2284	78.7
2286	78.8
2288	78.8
2290	78.9
2292	79
2294	79
2296	79.1
2298	79.1
2300	79.2
2302	79.3
2304	79.3
2306	79.4
2308	79.5
2310	79.5
2312	79.6
2314	79.6
2316	79.7
2318	79.8
2320	79.8
2322	79.9
2324	79.9
2326	80
2328	80.1
2330	80.1
2332	80.2
2334	80.2
2336	80.3
2338	80.4
2340	80.4
2342	80.5
2344	80.6
2346	80.6
2348	80.7
2350	80.8
2352	80.8
2354	80.9
2356	81
2358	81
2360	81.1
2362	81.2
2364	81.2
2366	81.2
2368	81.3
2370	81.4
2372	81.5
2374	81.5
2376	81.6
2378	81.6
2380	81.7
2382	81.8
2384	81.8
2386	81.9
2388	82
2390	82
2392	82.1
2394	82.1
2396	82.2
2398	82.3
2400	82.3
2402	82.4
2404	82.5
2406	82.5
2408	82.6
2410	82.6
2412	82.7
2414	82.7
2416	82.8
2418	82.9
2420	82.9
2422	83
2424	83.1
2426	83.1
2428	83.2
2430	83.2
2432	83.3
2434	83.4
2436	83.4
2438	83.5
2440	83.5
2442	83.6
2444	83.7
2446	83.8
2448	83.8
2450	83.9
2452	83.9
2454	84
2456	84.1
2458	84.1
2460	84.2
2462	84.3
2464	84.3
2466	84.4
2468	84.4
2470	84.5
2472	84.6
2474	84.6
2476	84.7
2478	84.8
2480	84.8
2482	84.9
2484	84.9
2486	85
2488	85.1
2490	85.1
2492	85.2
2494	85.2
2496	85.3
2498	85.3
2500	85.4
2502	85.5
2504	85.5
2506	85.6
2508	85.6
2510	85.7
2512	85.8
2514	85.8
2516	85.9
2518	86
2520	86
2522	86.1
2524	86.1
2526	86.2
2528	86.2
2530	86.3
2532	86.4
2534	86.4
2536	86.5
2538	86.6
2540	86.6
2542	86.7
2544	86.7
2546	86.8
2548	86.9
2550	86.9
2552	87
2554	87.1
2556	87.1
2558	87.1
2560	87.2
2562	87.3
2564	87.4
2566	87.4
2568	87.5
2570	87.5
2572	87.6
2574	87.7
2576	87.7
2578	87.8
2580	87.8
2582	87.9
2584	87.9
2586	88
2588	88.1
2590	88.1
2592	88.2
2594	88.2
2596	88.3
2598	88.4
2600	88.4
2602	88.5
2604	88.5
2606	88.6
2608	88.7
2610	88.7
2612	88.8
2614	88.9
2616	88.9
2618	88.9
2620	89
2622	89.1
2624	89.1
2626	89.2
2628	89.2
2630	89.3
2632	89.4
2634	89.4
2636	89.5
2638	89.5
2640	89.6
2642	89.6
2644	89.7
2646	89.8
2648	89.8
2650	89.9
2652	89.9
2654	90
2656	90
2658	90.1
2660	90.2
2662	90.2
2664	90.3
2666	90.3
2668	90.4
2670	90.5
2672	90.5
2674	90.6
2676	90.6
2678	90.7
2680	90.8
2682	90.8
2684	90.9
2686	90.9
2688	91
2690	91
2692	91.1
2694	91.2
2696	91.2
2698	91.3
2700	91.3
2702	91.4
2704	91.5
2706	91.5
2708	91.6
2710	91.6
2712	91.7
2714	91.8
2716	91.8
2718	91.9
2720	91.9
2722	92
2724	92
2726	92.1
2728	92.2
2730	92.2
2732	92.3
2734	92.3
2736	92.4
2738	92.4
2740	92.5
2742	92.6
2744	92.6
2746	92.7
2748	92.7
2750	92.8
2752	92.9
2754	93
2756	93
2758	93.1
2760	93.1
2762	93.2
2764	93.3
2766	93.3
2768	93.3
2770	93.4
2772	93.4
2774	93.5
2776	93.6
2778	93.6
2780	93.7
2782	93.7
2784	93.8
2786	93.9
2788	93.9
2790	94
2792	94
2794	94.1
2796	94.1
2798	94.2
2800	94.3
2802	94.3
2804	94.4
2806	94.4
2808	94.5
2810	94.5
2812	94.6
2814	94.6
2816	94.7
2818	94.8
2820	94.8
2822	94.9
2824	94.9
2826	95
2828	95
2830	95
2832	95.1
2834	95.2
2836	95.2
2838	95.2
2840	95.3
2842	95.4
2844	95.5
2846	95.5
2848	95.6
2850	95.6
2852	95.7
2854	95.7
2856	95.8
2858	95.8
2860	95.9
2862	95.9
2864	95.9
2866	96
2868	96.1
2870	96.1
2872	96.2
2874	96.2
2876	96.3
2878	96.4
2880	96.4
2882	96.5
2884	96.5
2886	96.6
2888	96.6
2890	96.7
2892	96.8
2894	96.8
2896	96.9
2898	96.9
2900	97
2902	97
2904	97.1
2906	97.1
2908	97.2
2910	97.3
2912	97.3
2914	97.3
2916	97.4
2918	97.5
2920	97.5
2922	97.4
2924	97.3
2926	97.4
2928	97.5
2930	97.5
2932	97.5
2934	97.6
2936	97.6
2938	97.7
2940	97.8
2942	97.9
2944	97.9
2946	97.9
2948	98
2950	98
2952	98.1
2954	98.1
2956	98.2
2958	98.3
2960	98.3
2962	98.4
2964	98.4
2966	98.5
2968	98.6
2970	98.6
2972	98.7
2974	98.7
2976	98.8
2978	98.9
2980	98.9
2982	99
2984	99
2986	99.1
2988	99.1
2990	99.2
2992	99.2
2994	99.3
2996	99.4
2998	99.5
3000	99.5

## Sheet: DC02Hefei
D	T			D	T	TG
0.3	22.5			25.2	18.2	14.4
0.4	22.5			35.1	18.5	44
2.4	22.5			45	18.6	18.9
4.3	20			54.9	19	27.7
5.3	19.3			64.8	19.6	56.5
6.3	18.7			74.8	19.9	41.9
8.3	18.2			84.7	20.3	36.7
10.3	18			94.6	20.5	26.9
12.3	17.9			104.5	20.6	9.7
14.3	17.8			114.5	20.8	17.5
15.2	17.8			124.4	21	18.2
16.2	17.8			134.3	21.2	24.3
18.2	17.8			144.2	21.5	23.1
20.2	17.8			154.1	21.7	22.4
22.2	17.9			164.1	21.9	23
24.2	18.1			174	22.1	25.1
25.2	18.2			183.9	22.5	30
26.2	18.2			193.8	22.7	27.8
28.1	18.3			203.7	23.1	34.1
30.1	18.4			213.7	23.4	36.4
32.1	18.4			223.6	23.6	19.8
34.1	18.5			233.5	24	31.1
35.1	18.5			243.4	24.4	36.5
36.1	18.5			253.3	24.8	40.1
38.1	18.5			263.3	25.1	40.1
40	18.5			273.2	25.6	39.8
42	18.6			283.1	25.9	33
44	18.7			293	26.2	36.8
45	18.6			302.9	26.6	34.4
46	18.7			312.9	26.8	31.5
48	18.7			322.8	27.2	28.7
50	18.7			332.7	27.5	35
52	18.8			342.6	27.8	34.3
53.9	18.9			352.5	28.1	30.2
54.9	19			362.5	28.3	22.3
55.9	19.1			372.4	28.5	19.1
57.9	19.2			382.3	28.7	20.3
59.9	19.3			392.2	29.1	34
61.9	19.4			402.1	29.1	12.2
63.9	19.5			412.1	29.1	11.8
64.8	19.6			422	29.5	23.8
65.8	19.6			431.9	29.7	28.1
67.8	19.7			441.8	30	28.7
69.8	19.8			451.7	30.3	30
71.8	19.8			461.7	30.6	25.7
73.8	19.9			471.6	30.8	26.7
74.8	19.9			481.5	31.2	32.5
75.8	20			491.4	31.3	23
77.7	20			501.3	31.6	29.6
79.7	20.1			511.3	32	29.3
81.7	20.2			521.2	32.2	27.4
83.7	20.3			531.1	32.5	29.9
84.7	20.3			541	32.8	27.9
85.7	20.3			550.9	33.3	50.3
87.7	20.4			560.9	33.6	26.7
89.6	20.5			570.8	33.9	28.2
91.6	20.5			580.7	34.2	36.1
93.6	20.5			590.6	34.5	25.4
94.6	20.5			600.5	34.8	29.5
95.6	20.5			610.5	35.1	34.4
97.6	20.5			620.4	35.4	30.3
99.6	20.6			630.3	35.7	29.4
101.6	20.6			640.2	36	30.6
103.5	20.6			650.1	36.2	21.1
104.5	20.6			660.1	36.5	27.7
105.5	20.7			670	36.6	18.2
107.5	20.7			679.9	37	31.2
109.5	20.7			689.8	37.2	23.7
111.5	20.8			699.7	37.5	26.8
113.5	20.8			709.7	37.7	23.7
114.5	20.8			719.6	38	25.1
115.4	20.8			729.5	38.2	26.2
117.4	20.8			739.4	38.5	28.2
119.4	20.9			749.3	38.8	25.2
121.4	20.9			759.3	39.1	30.2
123.4	21			769.2	39.4	30.7
124.4	21			779.1	39.7	33.2
125.4	21			789	40.1	34.6
127.3	21			798.9	40.3	28.5
129.3	21.1			808.9	40.6	30.8
131.3	21.2			818.8	40.9	26.7
133.3	21.2			828.7	41.2	25.8
134.3	21.2			838.6	41.4	26.3
135.3	21.2			848.5	41.7	25.5
137.3	21.3			858.5	42	28.4
139.3	21.4			868.4	42.3	30.7
141.2	21.4			878.3	42.6	28.7
143.2	21.4			888.2	42.9	31.6
144.2	21.5			898.1	43.2	28.8
145.2	21.5			908.1	43.4	24.8
147.2	21.5			918	43.7	29.2
149.2	21.5			927.9	44	28.6
151.2	21.6			937.8	44.2	28.7
153.1	21.7			947.7	44.5	25.6
154.1	21.7			957.7	44.8	30.8
155.1	21.7			967.6	45.1	29.1
157.1	21.8			977.5	45.4	30.7
159.1	21.8			987.4	45.6	25.1
161.1	21.8			997.3	45.9	27.9
163.1	21.9			1007.3	46.2	29.8
164.1	21.9			1017.2	46.5	28.2
165	21.9			1027.1	46.8	30.2
167	22			1037	47.1	34.6
169	22			1046.9	47.4	27.7
171	22.1			1056.9	47.7	27.9
173	22.1			1066.8	48	25.9
174	22.1			1076.7	48.2	28.5
175	22.2			1086.6	48.5	26.4
176.9	22.3			1096.5	48.8	31.1
178.9	22.3			1106.5	49.1	29.9
180.9	22.4			1116.4	49.4	25.2
182.9	22.4			1126.3	49.7	30.5
183.9	22.5			1136.2	49.9	26.7
184.9	22.5			1146.1	50.2	25.6
186.9	22.5			1156.1	50.5	28.5
188.9	22.6			1166	50.7	24.6
190.8	22.7			1175.9	51	25.9
192.8	22.7			1185.8	51.4	32.4
193.8	22.7			1195.7	51.6	29.8
194.8	22.8			1205.7	51.9	27.7
196.8	22.8			1215.6	52.2	29.3
198.8	22.9			1225.5	52.5	26.7
200.8	23			1235.4	52.8	30.4
202.7	23.1			1245.3	53.1	31.2
203.7	23.1			1255.3	53.5	37
204.7	23.2			1265.2	53.8	39.6
206.7	23.3			1275.1	54.1	30.9
208.7	23.3			1285	54.4	23.8
210.7	23.4			1294.9	54.6	22.5
212.7	23.4			1304.9	54.8	20.2
213.7	23.4			1314.8	55.1	26.4
214.6	23.4			1324.7	55.4	28
216.6	23.5			1327.7	55.5	32.9
218.6	23.5
220.6	23.6
222.6	23.6
223.6	23.6
224.6	23.7
226.5	23.7
228.5	23.8
230.5	23.9
232.5	23.9
233.5	24
234.5	24
236.5	24.1
238.5	24.2
240.4	24.2
242.4	24.3
243.4	24.4
244.4	24.4
246.4	24.4
248.4	24.6
250.4	24.6
252.3	24.7
253.3	24.8
254.3	24.8
256.3	24.9
258.3	24.9
260.3	25
262.3	25.1
263.3	25.1
264.2	25.2
266.2	25.2
268.2	25.3
270.2	25.4
272.2	25.5
273.2	25.6
274.2	25.6
276.1	25.6
278.1	25.7
280.1	25.8
282.1	25.8
283.1	25.9
284.1	25.9
286.1	26
288.1	26.1
290	26.1
292	26.2
293	26.2
294	26.2
296	26.3
298	26.3
300	26.4
301.9	26.6
302.9	26.6
303.9	26.6
305.9	26.7
307.9	26.7
309.9	26.8
311.9	26.8
312.9	26.8
313.8	26.9
315.8	26.9
317.8	26.9
319.8	27
321.8	27.1
322.8	27.2
323.8	27.1
325.7	27.2
327.7	27.3
329.7	27.4
331.7	27.5
332.7	27.5
333.7	27.5
335.7	27.6
337.7	27.6
339.6	27.7
341.6	27.8
342.6	27.8
343.6	27.9
345.6	27.9
347.6	28
349.6	28
351.5	28.1
352.5	28.1
353.5	28.2
355.5	28.2
357.5	28.2
359.5	28.2
361.5	28.3
362.5	28.3
363.4	28.3
365.4	28.4
367.4	28.4
369.4	28.4
371.4	28.5
372.4	28.5
373.4	28.5
375.3	28.5
377.3	28.6
379.3	28.6
381.3	28.7
382.3	28.7
383.3	28.7
385.3	28.8
387.3	28.9
389.2	29
391.2	29
392.2	29.1
393.2	29.1
395.2	29.1
397.2	29.1
399.2	29.1
401.1	29.1
402.1	29.1
403.1	29.1
405.1	29.1
407.1	29.2
409.1	29.2
411.1	29.2
412.1	29.1
413	29.2
415	29.2
417	29.3
419	29.4
421	29.4
422	29.5
423	29.5
424.9	29.6
426.9	29.6
428.9	29.7
430.9	29.7
431.9	29.7
432.9	29.8
434.9	29.8
436.9	29.9
438.8	29.9
440.8	30
441.8	30
442.8	30
444.8	30.1
446.8	30.1
448.8	30.2
450.7	30.3
451.7	30.3
452.7	30.3
454.7	30.4
456.7	30.4
458.7	30.5
460.7	30.5
461.7	30.6
462.6	30.6
464.6	30.6
466.6	30.7
468.6	30.7
470.6	30.8
471.6	30.8
472.6	30.8
474.5	31
476.5	31
478.5	31.1
480.5	31.1
481.5	31.2
482.5	31.1
484.5	31.1
486.5	31.2
488.4	31.3
490.4	31.3
491.4	31.3
492.4	31.4
494.4	31.4
496.4	31.5
498.4	31.6
500.3	31.6
501.3	31.6
502.3	31.7
504.3	31.7
506.3	31.8
508.3	31.9
510.3	31.9
511.3	32
512.2	32
514.2	32
516.2	32.1
518.2	32.1
520.2	32.2
521.2	32.2
522.2	32.2
524.1	32.3
526.1	32.4
528.1	32.4
530.1	32.5
531.1	32.5
532.1	32.5
534.1	32.6
536.1	32.7
538	32.7
540	32.7
541	32.8
542	32.9
544	33
546	33.1
548	33.3
549.9	33.3
550.9	33.3
551.9	33.4
553.9	33.4
555.9	33.5
557.9	33.5
559.9	33.5
560.9	33.6
561.8	33.6
563.8	33.6
565.8	33.7
567.8	33.8
569.8	33.8
570.8	33.9
571.8	33.9
573.7	34
575.7	34.1
577.7	34.1
579.7	34.2
580.7	34.2
581.7	34.2
583.7	34.3
585.7	34.3
587.6	34.4
589.6	34.4
590.6	34.5
591.6	34.4
593.6	34.5
595.6	34.6
597.6	34.6
599.5	34.7
600.5	34.8
601.5	34.8
603.5	34.9
605.5	34.9
607.5	35
609.5	35.1
610.5	35.1
611.4	35.1
613.4	35.2
615.4	35.2
617.4	35.3
619.4	35.3
620.4	35.4
621.4	35.4
623.3	35.5
625.3	35.6
627.3	35.6
629.3	35.7
630.3	35.7
631.3	35.7
633.3	35.8
635.3	35.9
637.2	35.9
639.2	35.9
640.2	36
641.2	36
643.2	36.1
645.2	36.1
647.2	36.1
649.1	36.1
650.1	36.2
651.1	36.2
653.1	36.3
655.1	36.4
657.1	36.4
659.1	36.4
660.1	36.5
661	36.5
663	36.5
665	36.5
667	36.6
669	36.6
670	36.6
671	36.7
672.9	36.7
674.9	36.8
676.9	36.9
678.9	36.9
679.9	37
680.9	37
682.9	37
684.9	37.1
686.8	37.1
688.8	37.2
689.8	37.2
690.8	37.2
692.8	37.3
694.8	37.4
696.8	37.4
698.7	37.5
699.7	37.5
700.7	37.5
702.7	37.5
704.7	37.6
706.7	37.7
708.7	37.7
709.7	37.7
710.6	37.8
712.6	37.8
714.6	37.8
716.6	37.9
718.6	37.9
719.6	38
720.6	38
722.5	38
724.5	38.1
726.5	38.2
728.5	38.2
729.5	38.2
730.5	38.3
732.5	38.3
734.5	38.4
736.4	38.4
738.4	38.5
739.4	38.5
740.4	38.6
742.4	38.6
744.4	38.6
746.4	38.7
748.3	38.7
749.3	38.8
750.3	38.8
752.3	38.9
754.3	38.9
756.3	39
758.3	39
759.3	39.1
760.2	39.1
762.2	39.2
764.2	39.2
766.2	39.3
768.2	39.4
769.2	39.4
770.2	39.4
772.1	39.5
774.1	39.5
776.1	39.6
778.1	39.7
779.1	39.7
780.1	39.7
782.1	39.8
784.1	39.9
786	40
788	40
789	40.1
790	40.1
792	40.1
794	40.2
796	40.3
797.9	40.3
798.9	40.3
799.9	40.4
801.9	40.5
803.9	40.5
805.9	40.6
807.9	40.6
808.9	40.6
809.8	40.7
811.8	40.7
813.8	40.8
815.8	40.8
817.8	40.9
818.8	40.9
819.8	40.9
821.7	41
823.7	41.1
825.7	41.1
827.7	41.1
828.7	41.2
829.7	41.2
831.7	41.3
833.7	41.3
835.6	41.3
837.6	41.4
838.6	41.4
839.6	41.5
841.6	41.5
843.6	41.6
845.6	41.6
847.5	41.7
848.5	41.7
849.5	41.7
851.5	41.8
853.5	41.8
855.5	41.9
857.5	41.9
858.5	42
859.4	42
861.4	42.1
863.4	42.2
865.4	42.2
867.4	42.3
868.4	42.3
869.4	42.3
871.3	42.4
873.3	42.4
875.3	42.5
877.3	42.5
878.3	42.6
879.3	42.7
881.3	42.6
883.3	42.8
885.2	42.8
887.2	42.8
888.2	42.9
889.2	42.9
891.2	43
893.2	43
895.2	43.1
897.1	43.1
898.1	43.2
899.1	43.2
901.1	43.2
903.1	43.2
905.1	43.3
907.1	43.4
908.1	43.4
909	43.4
911	43.5
913	43.5
915	43.6
917	43.7
918	43.7
919	43.7
920.9	43.8
922.9	43.8
924.9	43.9
926.9	44
927.9	44
928.9	44
930.9	44
932.9	44.1
934.8	44.2
936.8	44.2
937.8	44.2
938.8	44.3
940.8	44.3
942.8	44.4
944.8	44.4
946.7	44.5
947.7	44.5
948.7	44.5
950.7	44.6
952.7	44.6
954.7	44.7
956.7	44.8
957.7	44.8
958.6	44.9
960.6	44.9
962.6	45
964.6	45
966.6	45.1
967.6	45.1
968.6	45.1
970.5	45.2
972.5	45.2
974.5	45.3
976.5	45.4
977.5	45.4
978.5	45.4
980.5	45.4
982.5	45.5
984.4	45.6
986.4	45.6
987.4	45.6
988.4	45.7
990.4	45.7
992.4	45.8
994.4	45.8
996.3	45.9
997.3	45.9
998.3	45.9
1000.3	46
1002.3	46.1
1004.3	46.1
1006.3	46.2
1007.3	46.2
1008.2	46.2
1010.2	46.3
1012.2	46.4
1014.2	46.4
1016.2	46.5
1017.2	46.5
1018.2	46.5
1020.2	46.6
1022.1	46.6
1024.1	46.7
1026.1	46.8
1027.1	46.8
1028.1	46.9
1030.1	46.9
1032.1	47
1034	47.1
1036	47.1
1037	47.1
1038	47.2
1040	47.2
1042	47.3
1044	47.4
1045.9	47.4
1046.9	47.4
1047.9	47.5
1049.9	47.5
1051.9	47.6
1053.9	47.6
1055.9	47.6
1056.9	47.7
1057.8	47.7
1059.8	47.8
1061.8	47.8
1063.8	47.9
1065.8	47.9
1066.8	48
1067.8	48
1069.8	48.1
1071.7	48.1
1073.7	48.2
1075.7	48.2
1076.7	48.2
1077.7	48.3
1079.7	48.3
1081.7	48.4
1083.6	48.4
1085.6	48.5
1086.6	48.5
1087.6	48.6
1089.6	48.6
1091.6	48.7
1093.6	48.8
1095.5	48.8
1096.5	48.8
1097.5	48.8
1099.5	48.9
1101.5	49
1103.5	49
1105.5	49.1
1106.5	49.1
1107.4	49.1
1109.4	49.2
1111.4	49.2
1113.4	49.3
1115.4	49.3
1116.4	49.4
1117.4	49.4
1119.4	49.5
1121.3	49.6
1123.3	49.6
1125.3	49.7
1126.3	49.7
1127.3	49.7
1129.3	49.7
1131.3	49.9
1133.2	49.9
1135.2	49.9
1136.2	49.9
1137.2	50
1139.2	50.1
1141.2	50.1
1143.2	50.2
1145.1	50.2
1146.1	50.2
1147.1	50.3
1149.1	50.3
1151.1	50.4
1153.1	50.4
1155.1	50.5
1156.1	50.5
1157	50.5
1159	50.6
1161	50.6
1163	50.7
1165	50.7
1166	50.7
1167	50.8
1169	50.8
1170.9	50.9
1172.9	50.9
1174.9	51
1175.9	51
1176.9	51.1
1178.9	51.1
1180.9	51.2
1182.8	51.2
1184.8	51.3
1185.8	51.4
1186.8	51.4
1188.8	51.5
1190.8	51.5
1192.8	51.6
1194.7	51.6
1195.7	51.6
1196.7	51.7
1198.7	51.7
1200.7	51.8
1202.7	51.8
1204.7	51.9
1205.7	51.9
1206.6	51.9
1208.6	52
1210.6	52
1212.6	52.1
1214.6	52.2
1215.6	52.2
1216.6	52.2
1218.6	52.2
1220.5	52.3
1222.5	52.4
1224.5	52.5
1225.5	52.5
1226.5	52.5
1228.5	52.5
1230.5	52.6
1232.4	52.7
1234.4	52.7
1235.4	52.8
1236.4	52.8
1238.4	52.9
1240.4	52.9
1242.4	53
1244.3	53
1245.3	53.1
1246.3	53.1
1248.3	53.2
1250.3	53.3
1252.3	53.3
1254.3	53.4
1255.3	53.5
1256.2	53.5
1258.2	53.6
1260.2	53.7
1262.2	53.7
1264.2	53.8
1265.2	53.8
1266.2	53.9
1268.2	54
1270.1	54
1272.1	54
1274.1	54.1
1275.1	54.1
1276.1	54.2
1278.1	54.2
1280.1	54.3
1282	54.2
1284	54.3
1285	54.4
1286	54.4
1288	54.4
1290	54.5
1292	54.5
1293.9	54.6
1294.9	54.6
1295.9	54.6
1297.9	54.6
1299.9	54.7
1301.9	54.7
1303.9	54.8
1304.9	54.8
1305.8	54.8
1307.8	54.8
1309.8	54.9
1311.8	55
1313.8	55
1314.8	55.1
1315.8	55.1
1317.8	55.1
1319.7	55.2
1321.7	55.2
1323.7	55.3
1324.7	55.4
1325.7	55.4
1327.7	55.5

## Sheet: DC03Dingyuan
D	T			D	T	TG
0.2	19.2			103.4	19.9	33.9
0.3	19.2			113.4	20.2	25.8
2.2	19.3			123.3	20.4	27.1
4.2	19.3			133.2	20.7	25.7
5.2	19.4			143.1	21.2	45.4
6.2	19.4			153	21.6	41.6
8.2	19.4			163	22	38.4
10.2	19.4			172.9	22.4	43.1
12.2	19.5			182.8	22.8	43.6
14.1	19.6			192.7	23.1	37.7
15.1	19.6			202.6	23.6	42.9
16.1	19.6			212.6	24	36.1
18.1	19.6			222.5	24.3	39.4
20.1	19.6			232.4	24.7	38.2
22.1	19.6			242.3	25	36.9
24.1	19.6			252.2	25.5	36.3
25.1	19.6			262.2	25.8	37
26.1	19.6			272.1	26.4	50.6
28	19.6			282	26.7	47.9
30	19.6			291.9	26.9	19.8
32	19.6			301.8	27.3	33.8
34	19.6			311.8	27.6	35.9
35	19.6			321.7	28	36.1
36	19.6			331.6	28.4	38.8
38	19.6			341.5	28.7	34.8
39.9	19.6			351.4	29.1	36.4
41.9	19.7			361.4	29.4	35
43.9	19.7			371.3	29.7	30.2
44.9	19.7			381.2	29.9	27.8
45.9	19.7			391.1	30.1	12.2
47.9	19.7			401	30.2	13.6
49.9	19.6			411	30.3	15.3
51.8	19.7			420.9	30.4	9.2
53.8	19.7			430.8	30.5	10.1
54.8	19.7			440.7	30.6	13.6
55.8	19.7			450.6	30.8	10.7
57.8	19.7			460.6	31	16.1
59.8	19.7			470.5	31.1	16
61.8	19.7			480.4	31.3	17
63.7	19.7			490.3	31.3	13.7
64.7	19.8			500.2	31.5	14.5
65.7	19.8			510.2	31.7	19.1
67.7	19.8			520.1	31.8	13.4
69.7	19.8			526	31.9	13.3
71.7	19.8
73.7	19.8
74.7	19.9
75.7	19.9
77.6	19.9
79.6	19.9
81.6	20
83.6	19.5
84.6	19.4
85.6	19.4
87.6	19.4
89.5	19.4
91.5	19.5
93.5	19.6
94.5	19.6
95.5	19.6
97.5	19.7
99.5	19.8
101.4	19.8
103.4	19.9
104.4	19.9
105.4	20
107.4	20
109.4	20
111.4	20.1
113.4	20.2
114.3	20.2
115.3	20.2
117.3	20.3
119.3	20.3
121.3	20.4
123.3	20.4
124.3	20.3
125.3	20.4
127.2	20.5
129.2	20.5
131.2	20.6
133.2	20.7
134.2	20.8
135.2	20.8
137.2	20.9
139.1	21
141.1	21.1
143.1	21.2
144.1	21.2
145.1	21.3
147.1	21.3
149.1	21.4
151	21.5
153	21.6
154	21.5
155	21.6
157	21.7
159	21.8
161	21.9
163	22
163.9	22
164.9	22.1
166.9	22.1
168.9	22.2
170.9	22.3
172.9	22.4
173.9	22.4
174.9	22.5
176.8	22.5
178.8	22.7
180.8	22.7
182.8	22.8
183.8	22.8
184.8	22.8
186.8	22.9
188.7	23
190.7	23.1
192.7	23.1
193.7	23.2
194.7	23.3
196.7	23.3
198.7	23.4
200.6	23.5
202.6	23.6
203.6	23.6
204.6	23.7
206.6	23.7
208.6	23.8
210.6	23.8
212.6	24
213.5	24
214.5	24
216.5	24.1
218.5	24.2
220.5	24.2
222.5	24.3
223.5	24.4
224.5	24.4
226.4	24.4
228.4	24.6
230.4	24.6
232.4	24.7
233.4	24.7
234.4	24.7
236.4	24.9
238.3	24.9
240.3	25
242.3	25
243.3	25.1
244.3	25.1
246.3	25.2
248.3	25.2
250.2	25.3
252.2	25.5
253.2	25.4
254.2	25.5
256.2	25.5
258.2	25.6
260.2	25.8
262.2	25.8
263.1	25.8
264.1	25.9
266.1	26
268.1	26.1
270.1	26.2
272.1	26.4
273.1	26.4
274.1	26.4
276	26.5
278	26.7
280	26.7
282	26.7
283	26.7
284	26.7
286	26.8
287.9	26.8
289.9	26.9
291.9	26.9
292.9	27
293.9	27
295.9	27.1
297.9	27.1
299.8	27.2
301.8	27.3
302.8	27.3
303.8	27.4
305.8	27.4
307.8	27.5
309.8	27.5
311.8	27.6
312.7	27.7
313.7	27.7
315.7	27.7
317.7	27.8
319.7	27.9
321.7	28
322.7	28.1
323.7	28.1
325.6	28.2
327.6	28.2
329.6	28.3
331.6	28.4
332.6	28.3
333.6	28.4
335.6	28.5
337.5	28.5
339.5	28.6
341.5	28.7
342.5	28.8
343.5	28.8
345.5	28.8
347.5	28.9
349.4	29
351.4	29.1
352.4	29.1
353.4	29.1
355.4	29.2
357.4	29.3
359.4	29.3
361.4	29.4
362.3	29.4
363.3	29.4
365.3	29.5
367.3	29.6
369.3	29.6
371.3	29.7
372.3	29.7
373.3	29.8
375.2	29.8
377.2	29.9
379.2	29.9
381.2	29.9
382.2	29.9
383.2	29.9
385.2	29.9
387.1	30
389.1	30
391.1	30.1
392.1	30.1
393.1	30
395.1	30.1
397.1	30.1
399	30.1
401	30.2
402	30.2
403	30.1
405	30.3
407	30.3
409	30.3
411	30.3
411.9	30.3
412.9	30.3
414.9	30.3
416.9	30.4
418.9	30.4
420.9	30.4
421.9	30.4
422.9	30.4
424.8	30.4
426.8	30.4
428.8	30.5
430.8	30.5
431.8	30.5
432.8	30.6
434.8	30.6
436.7	30.6
438.7	30.6
440.7	30.6
441.7	30.6
442.7	30.7
444.7	30.7
446.7	30.8
448.6	30.7
450.6	30.8
451.6	30.8
452.6	30.8
454.6	30.8
456.6	30.8
458.6	30.9
460.6	31
461.5	30.9
462.5	31
464.5	31
466.5	31
468.5	31
470.5	31.1
471.5	31.1
472.5	31
474.4	31.2
476.4	31.1
478.4	31.2
480.4	31.3
481.4	31.2
482.4	31.3
484.4	31.3
486.3	31.3
488.3	31.3
490.3	31.3
491.3	31.4
492.3	31.4
494.3	31.4
496.3	31.5
498.2	31.5
500.2	31.5
501.2	31.5
502.2	31.5
504.2	31.6
506.2	31.7
508.2	31.7
510.2	31.7
511.1	31.7
512.1	31.7
514.1	31.8
516.1	31.8
518.1	31.8
520.1	31.8
521.1	31.8
522.1	31.9
524	31.9
526	31.9

## Sheet: DC04Wuhe
D	T			D	T	TG
0.2	29.8			28.9	16.3	25.4
1.2	29.8			38.9	16.6	29.5
2.1	29.6			48.8	16.9	33
3.1	29.5			58.7	17.3	43.5
4.1	29.4			68.6	17.7	40.8
5.1	21			78.5	18.1	37.8
6.1	19			88.5	18.5	38.7
7.1	17.9			98.4	18.9	41.5
8.1	17.2			108.3	19.1	34.2
9.1	16.7			118.2	19.4	26.3
10.1	16.4			128.1	19.7	24.7
11.1	16.2			138.1	19.9	25.5
12.1	16.2			148	20.2	23.2
13.1	16.2			157.9	20.4	21.3
14.1	16.1			167.8	20.6	20.3
15	16.1			177.7	20.9	25.5
16	16.1			187.7	21.1	28.4
17	16.1			197.6	21.3	26.7
18	16.1			207.5	21.6	27.3
19	16.1			217.4	21.9	26.9
20	16.1			227.3	22.2	27.6
21	16.1			237.3	22.5	30.5
22	16.1			247.2	22.7	25.4
23	16.1			257.1	23	28.5
24	16.2			267	23.2	24.6
25	16.2			276.9	23.5	23.7
26	16.2			286.9	23.7	25
26.9	16.3			267.3	23.3	20.8
27.9	16.3			277.2	23.5	25
28.9	16.3			287.2	23.8	27.1
29.9	16.3			297.1	24	22.2
30.9	16.4			307	24.2	29.7
31.9	16.4			316.9	24.5	27.9
32.9	16.4			326.8	24.8	29.3
33.9	16.5			336.8	25.1	31.6
34.9	16.5			346.7	25.4	32.9
35.9	16.5			356.6	25.7	27.9
36.9	16.5			366.5	26.1	32.7
37.9	16.6			376.4	26.4	32.6
38.9	16.6			386.4	26.7	34.9
39.8	16.6			396.3	27.1	33.7
40.8	16.7			406.2	27.3	32.4
41.8	16.7			416.1	27.6	26.4
42.8	16.8			426	28	34.5
43.8	16.7			436	28.3	31.4
44.8	16.8			445.9	28.6	36.5
45.8	16.8			455.8	28.9	29.1
46.8	16.9			465.7	29.2	30.7
47.8	16.9			475.6	29.6	31.3
48.8	16.9			485.6	29.9	36.8
49.8	17			495.5	30.3	36.3
50.8	17			505.4	30.6	30.1
51.7	17			515.3	30.9	36.1
52.7	17.1			525.2	31.2	35.8
53.7	17.1			535.2	31.5	30.2
54.7	17.1			545.1	31.8	24.9
55.7	17.2			555	32.1	29.7
56.7	17.2			564.9	32.4	34.6
57.7	17.3			574.8	32.7	29.1
58.7	17.3			584.8	33	27.7
59.7	17.3			594.7	33.3	32.1
60.7	17.4			604.6	33.6	29.1
61.7	17.5			614.5	34	33.4
62.7	17.5			624.4	34.4	42.4
63.7	17.6			634.4	34.8	44.5
64.6	17.5			644.3	35.2	30.1
65.6	17.6			654.2	35.4	34.2
66.6	17.7			664.1	35.8	39.1
67.6	17.7			674	36.1	27.8
68.6	17.7			684	36.3	24.3
69.6	17.7			693.9	36.7	28.7
70.6	17.8			703.8	37	32.8
71.6	17.8			713.7	37.3	35.3
72.6	17.8			723.6	37.5	31.8
73.6	17.9			733.6	37.9	38.1
74.6	17.9			743.5	38.2	30.2
75.6	17.9			753.4	38.5	30.8
76.5	18			763.3	38.8	25.6
77.5	18			773.2	39.1	28.6
78.5	18.1			783.2	39.4	28.2
79.5	18.1			793.1	39.6	32.6
80.5	18.2			803	39.9	27.5
81.5	18.2			812.9	40.2	31.2
82.5	18.2			822.8	40.5	27.5
83.5	18.3			832.8	40.8	27.2
84.5	18.3			842.7	41	27.9
85.5	18.4			852.6	41.3	25.5
86.5	18.4			862.5	41.6	27.5
87.5	18.4			872.4	41.8	26.8
88.5	18.5			882.4	42.1	26.2
89.4	18.5			892.3	42.4	24.2
90.4	18.5			902.2	42.7	30.2
91.4	18.6			912.1	43	29.9
92.4	18.6			922	43.2	24.7
93.4	18.7			932	43.6	30.5
94.4	18.7			941.9	43.8	28.9
95.4	18.8			951.8	44.1	27.1
96.4	18.8			961.7	44.4	26.3
97.4	18.8			971.6	44.7	28.7
98.4	18.9			981.6	44.9	26.1
99.4	18.9			991.5	45.2	26.8
100.4	18.9			1001.4	45.4	27.3
101.3	18.9			1011.3	45.7	28.6
102.3	19			1021.2	46	25
103.3	19			1031.2	46.3	29
104.3	19			1041.1	46.5	26.5
105.3	19.1			1051	46.8	24.9
106.3	19.1			1060.9	47.1	31.3
107.3	19.1			1070.8	47.4	29.8
108.3	19.1			1080.8	47.7	33
109.3	19.2			1090.7	48	29.5
110.3	19.2			1100.6	48.3	30.6
111.3	19.2			1110.5	48.6	30.5
112.3	19.3			1120.4	48.8	27.7
113.3	19.3			1130.4	49.1	27.4
114.2	19.3			1140.3	49.4	26.1
115.2	19.4			1150.2	49.7	28.6
116.2	19.4			1160.1	50	30.3
117.2	19.4			1170	50.3	26.8
118.2	19.4			1180	50.6	27.1
119.2	19.4			1189.9	50.9	25.4
120.2	19.5			1199.8	51.2	30.3
121.2	19.5			1209.7	51.4	33.7
122.2	19.5			1219.6	51.8	37.3
123.2	19.6			1229.6	52.1	34.7
124.2	19.6
125.2	19.6
126.1	19.6
127.1	19.7
128.1	19.7
129.1	19.7
130.1	19.7
131.1	19.8
132.1	19.8
133.1	19.8
134.1	19.8
135.1	19.9
136.1	19.9
137.1	19.9
138.1	19.9
139	20
140	20
141	20
142	20
143	20
144	20.1
145	20.1
146	20.1
147	20.1
148	20.2
149	20.2
150	20.2
150.9	20.2
151.9	20.2
152.9	20.3
153.9	20.3
154.9	20.3
155.9	20.3
156.9	20.3
157.9	20.4
158.9	20.4
159.9	20.4
160.9	20.4
161.9	20.5
162.9	20.5
163.8	20.5
164.8	20.5
165.8	20.6
166.8	20.6
167.8	20.6
168.8	20.6
169.8	20.6
170.8	20.6
171.8	20.7
172.8	20.7
173.8	20.8
174.8	20.7
175.7	20.8
176.7	20.8
177.7	20.9
178.7	20.9
179.7	20.9
180.7	20.9
181.7	21
182.7	21
183.7	21
184.7	21
185.7	21.1
186.7	21.1
187.7	21.1
188.6	21.1
189.6	21.1
190.6	21.2
191.6	21.2
192.6	21.2
193.6	21.3
194.6	21.3
195.6	21.3
196.6	21.3
197.6	21.3
198.6	21.4
199.6	21.4
200.5	21.4
201.5	21.5
202.5	21.5
203.5	21.5
204.5	21.5
205.5	21.6
206.5	21.6
207.5	21.6
208.5	21.7
209.5	21.7
210.5	21.7
211.5	21.7
212.5	21.7
213.4	21.8
214.4	21.8
215.4	21.9
216.4	21.9
217.4	21.9
218.4	22
219.4	22
220.4	22
221.4	22
222.4	22
223.4	22.1
224.4	22.1
225.3	22.1
226.3	22.2
227.3	22.2
228.3	22.2
229.3	22.2
230.3	22.2
231.3	22.2
232.3	22.3
233.3	22.3
234.3	22.4
235.3	22.4
236.3	22.4
237.3	22.5
238.2	22.5
239.2	22.5
240.2	22.5
241.2	22.5
242.2	22.6
243.2	22.6
244.2	22.6
245.2	22.7
246.2	22.7
247.2	22.7
248.2	22.7
249.2	22.7
250.1	22.7
251.1	22.8
252.1	22.8
253.1	22.9
254.1	22.9
255.1	22.9
256.1	22.9
257.1	23
258.1	23
259.1	23
260.1	23.1
261.4	23.2
262.4	23.2
263.4	23.2
264.3	23.2
265.3	23.2
266.3	23.2
267.3	23.3
268.3	23.3
269.3	23.3
270.3	23.3
271.3	23.3
272.3	23.3
273.3	23.4
274.3	23.4
275.3	23.4
276.2	23.5
277.2	23.5
278.2	23.5
279.2	23.6
280.2	23.6
281.2	23.6
282.2	23.6
283.2	23.6
284.2	23.6
285.2	23.7
286.2	23.7
287.2	23.8
288.2	23.8
289.1	23.8
290.1	23.8
291.1	23.7
292.1	23.9
293.1	23.8
294.1	23.9
295.1	23.9
296.1	24
297.1	24
298.1	24
299.1	24
300.1	24
301	24.1
302	24.1
303	24.1
304	24.2
305	24.1
306	24.2
307	24.2
308	24.2
309	24.2
310	24.3
311	24.3
312	24.3
313	24.3
313.9	24.4
314.9	24.4
315.9	24.4
316.9	24.5
317.9	24.5
318.9	24.6
319.9	24.5
320.9	24.6
321.9	24.7
322.9	24.7
323.9	24.7
324.9	24.7
325.8	24.8
326.8	24.8
327.8	24.8
328.8	24.9
329.8	24.9
330.8	24.9
331.8	24.9
332.8	25
333.8	25
334.8	25
335.8	25.1
336.8	25.1
337.8	25.2
338.7	25.2
339.7	25.2
340.7	25.2
341.7	25.3
342.7	25.3
343.7	25.3
344.7	25.4
345.7	25.4
346.7	25.4
347.7	25.5
348.7	25.5
349.7	25.5
350.6	25.6
351.6	25.6
352.6	25.6
353.6	25.7
354.6	25.7
355.6	25.7
356.6	25.7
357.6	25.8
358.6	25.8
359.6	25.8
360.6	25.8
361.6	25.9
362.6	25.9
363.5	25.9
364.5	26
365.5	26
366.5	26.1
367.5	26.1
368.5	26.1
369.5	26.1
370.5	26.2
371.5	26.2
372.5	26.3
373.5	26.3
374.5	26.3
375.4	26.4
376.4	26.4
377.4	26.4
378.4	26.5
379.4	26.5
380.4	26.5
381.4	26.6
382.4	26.6
383.4	26.6
384.4	26.7
385.4	26.7
386.4	26.7
387.4	26.8
388.3	26.8
389.3	26.8
390.3	26.9
391.3	26.9
392.3	26.9
393.3	26.9
394.3	27
395.3	27
396.3	27.1
397.3	27.1
398.3	27.1
399.3	27.2
400.2	27.2
401.2	27.2
402.2	27.2
403.2	27.3
404.2	27.3
405.2	27.3
406.2	27.3
407.2	27.4
408.2	27.4
409.2	27.4
410.2	27.5
411.2	27.5
412.2	27.5
413.1	27.6
414.1	27.6
415.1	27.6
416.1	27.6
417.1	27.7
418.1	27.7
419.1	27.8
420.1	27.8
421.1	27.8
422.1	27.9
423.1	27.9
424.1	27.9
425	27.9
426	28
427	28
428	28.1
429	28.1
430	28.1
431	28.1
432	28.2
433	28.2
434	28.2
435	28.3
436	28.3
437	28.3
437.9	28.3
438.9	28.4
439.9	28.4
440.9	28.5
441.9	28.5
442.9	28.5
443.9	28.6
444.9	28.6
445.9	28.6
446.9	28.6
447.9	28.7
448.9	28.7
449.8	28.8
450.8	28.8
451.8	28.8
452.8	28.8
453.8	28.9
454.8	28.9
455.8	28.9
456.8	28.9
457.8	29
458.8	29
459.8	29.1
460.8	29.1
461.8	29.1
462.7	29.2
463.7	29.2
464.7	29.2
465.7	29.2
466.7	29.3
467.7	29.3
468.7	29.4
469.7	29.4
470.7	29.4
471.7	29.4
472.7	29.5
473.7	29.5
474.6	29.5
475.6	29.6
476.6	29.6
477.6	29.6
478.6	29.7
479.6	29.7
480.6	29.8
481.6	29.8
482.6	29.8
483.6	29.9
484.6	29.9
485.6	29.9
486.6	29.9
487.5	30
488.5	30
489.5	30.1
490.5	30.1
491.5	30.1
492.5	30.1
493.5	30.2
494.5	30.2
495.5	30.3
496.5	30.3
497.5	30.3
498.5	30.4
499.4	30.4
500.4	30.4
501.4	30.4
502.4	30.4
503.4	30.6
504.4	30.5
505.4	30.6
506.4	30.6
507.4	30.6
508.4	30.7
509.4	30.7
510.4	30.7
511.4	30.7
512.3	30.8
513.3	30.8
514.3	30.9
515.3	30.9
516.3	30.9
517.3	30.9
518.3	31
519.3	31
520.3	31
521.3	31.1
522.3	31.1
523.3	31.2
524.2	31.2
525.2	31.2
526.2	31.3
527.2	31.3
528.2	31.3
529.2	31.3
530.2	31.3
531.2	31.4
532.2	31.4
533.2	31.5
534.2	31.5
535.2	31.5
536.2	31.6
537.1	31.6
538.1	31.6
539.1	31.6
540.1	31.7
541.1	31.7
542.1	31.7
543.1	31.8
544.1	31.8
545.1	31.8
546.1	31.9
547.1	31.8
548.1	31.9
549	31.9
550	31.9
551	32
552	32
553	32.1
554	32.1
555	32.1
556	32.1
557	32.2
558	32.2
559	32.2
560	32.2
561	32.3
561.9	32.4
562.9	32.4
563.9	32.4
564.9	32.4
565.9	32.5
566.9	32.5
567.9	32.5
568.9	32.5
569.9	32.6
570.9	32.6
571.9	32.6
572.9	32.7
573.8	32.7
574.8	32.7
575.8	32.8
576.8	32.8
577.8	32.8
578.8	32.8
579.8	32.8
580.8	32.9
581.8	32.9
582.8	32.9
583.8	33
584.8	33
585.8	33
586.7	33
587.7	33.1
588.7	33.1
589.7	33.1
590.7	33.2
591.7	33.2
592.7	33.2
593.7	33.3
594.7	33.3
595.7	33.3
596.7	33.4
597.7	33.4
598.6	33.5
599.6	33.5
600.6	33.5
601.6	33.6
602.6	33.6
603.6	33.6
604.6	33.6
605.6	33.7
606.6	33.7
607.6	33.7
608.6	33.7
609.6	33.8
610.6	33.8
611.5	33.8
612.5	33.9
613.5	33.9
614.5	34
615.5	34
616.5	34.1
617.5	34.1
618.5	34.1
619.5	34.2
620.5	34.2
621.5	34.2
622.5	34.3
623.4	34.4
624.4	34.4
625.4	34.4
626.4	34.5
627.4	34.5
628.4	34.6
629.4	34.6
630.4	34.7
631.4	34.7
632.4	34.8
633.4	34.8
634.4	34.8
635.4	34.9
636.3	34.9
637.3	34.9
638.3	34.9
639.3	35
640.3	35
641.3	35
642.3	35.1
643.3	35.1
644.3	35.2
645.3	35.2
646.3	35.2
647.3	35.2
648.2	35.2
649.2	35.3
650.2	35.3
651.2	35.4
652.2	35.4
653.2	35.4
654.2	35.4
655.2	35.5
656.2	35.5
657.2	35.6
658.2	35.6
659.2	35.6
660.2	35.6
661.1	35.7
662.1	35.8
663.1	35.8
664.1	35.8
665.1	35.8
666.1	35.9
667.1	35.9
668.1	35.9
669.1	36
670.1	36
671.1	36
672.1	36
673	36.1
674	36.1
675	36.1
676	36.2
677	36.1
678	36.2
679	36.3
680	36.2
681	36.3
682	36.3
683	36.3
684	36.3
685	36.4
685.9	36.4
686.9	36.4
687.9	36.4
688.9	36.5
689.9	36.5
690.9	36.6
691.9	36.6
692.9	36.6
693.9	36.7
694.9	36.7
695.9	36.7
696.9	36.7
697.8	36.7
698.8	36.8
699.8	36.8
700.8	36.8
701.8	36.9
702.8	36.9
703.8	37
704.8	36.9
705.8	37
706.8	37
707.8	37.1
708.8	37.1
709.8	37.1
710.7	37.1
711.7	37.2
712.7	37.3
713.7	37.3
714.7	37.3
715.7	37.3
716.7	37.3
717.7	37.3
718.7	37.3
719.7	37.4
720.7	37.5
721.7	37.5
722.6	37.5
723.6	37.5
724.6	37.5
725.6	37.6
726.6	37.6
727.6	37.7
728.6	37.6
729.6	37.7
730.6	37.8
731.6	37.9
732.6	37.8
733.6	37.9
734.6	37.9
735.5	37.9
736.5	37.9
737.5	37.9
738.5	38
739.5	38
740.5	38.1
741.5	38.1
742.5	38.1
743.5	38.2
744.5	38.2
745.5	38.2
746.5	38.3
747.4	38.3
748.4	38.4
749.4	38.4
750.4	38.5
751.4	38.4
752.4	38.5
753.4	38.5
754.4	38.5
755.4	38.5
756.4	38.6
757.4	38.7
758.4	38.6
759.4	38.7
760.3	38.7
761.3	38.7
762.3	38.7
763.3	38.8
764.3	38.8
765.3	38.8
766.3	38.8
767.3	38.9
768.3	38.9
769.3	38.9
770.3	39
771.3	39
772.2	39
773.2	39.1
774.2	39.1
775.2	39.1
776.2	39.2
777.2	39.2
778.2	39.2
779.2	39.2
780.2	39.3
781.2	39.3
782.2	39.4
783.2	39.4
784.2	39.4
785.1	39.4
786.1	39.4
787.1	39.4
788.1	39.5
789.1	39.5
790.1	39.6
791.1	39.6
792.1	39.6
793.1	39.6
794.1	39.7
795.1	39.7
796.1	39.7
797	39.7
798	39.8
799	39.8
800	39.8
801	39.9
802	39.9
803	39.9
804	39.9
805	40
806	40
807	40
808	40.1
809	40.1
809.9	40.1
810.9	40.2
811.9	40.2
812.9	40.2
813.9	40.2
814.9	40.3
815.9	40.3
816.9	40.3
817.9	40.3
818.9	40.4
819.9	40.4
820.9	40.5
821.8	40.5
822.8	40.5
823.8	40.5
824.8	40.5
825.8	40.6
826.8	40.6
827.8	40.6
828.8	40.6
829.8	40.7
830.8	40.7
831.8	40.7
832.8	40.8
833.8	40.8
834.7	40.8
835.7	40.9
836.7	40.9
837.7	40.9
838.7	40.9
839.7	41
840.7	41
841.7	41
842.7	41
843.7	41.1
844.7	41.1
845.7	41.1
846.6	41.1
847.6	41.2
848.6	41.2
849.6	41.2
850.6	41.3
851.6	41.3
852.6	41.3
853.6	41.3
854.6	41.4
855.6	41.4
856.6	41.5
857.6	41.5
858.6	41.5
859.5	41.5
860.5	41.6
861.5	41.6
862.5	41.6
863.5	41.6
864.5	41.6
865.5	41.7
866.5	41.7
867.5	41.7
868.5	41.7
869.5	41.8
870.5	41.8
871.4	41.8
872.4	41.8
873.4	41.9
874.4	41.9
875.4	41.9
876.4	42
877.4	42
878.4	42
879.4	42
880.4	42.1
881.4	42.1
882.4	42.1
883.4	42.2
884.3	42.2
885.3	42.2
886.3	42.3
887.3	42.3
888.3	42.3
889.3	42.3
890.3	42.3
891.3	42.3
892.3	42.4
893.3	42.4
894.3	42.5
895.3	42.5
896.2	42.5
897.2	42.5
898.2	42.6
899.2	42.6
900.2	42.6
901.2	42.7
902.2	42.7
903.2	42.7
904.2	42.8
905.2	42.8
906.2	42.8
907.2	42.8
908.2	42.8
909.1	42.9
910.1	43
911.1	43
912.1	43
913.1	43
914.1	43
915.1	43.1
916.1	43
917.1	43.1
918.1	43.1
919.1	43.2
920.1	43.2
921	43.2
922	43.2
923	43.2
924	43.3
925	43.4
926	43.4
927	43.3
928	43.4
929	43.5
930	43.5
931	43.5
932	43.6
933	43.5
933.9	43.5
934.9	43.7
935.9	43.7
936.9	43.7
937.9	43.7
938.9	43.7
939.9	43.7
940.9	43.7
941.9	43.8
942.9	43.8
943.9	43.9
944.9	43.9
945.8	44
946.8	44
947.8	44
948.8	44
949.8	44
950.8	44
951.8	44.1
952.8	44.1
953.8	44.2
954.8	44.2
955.8	44.2
956.8	44.2
957.8	44.2
958.7	44.2
959.7	44.3
960.7	44.3
961.7	44.4
962.7	44.4
963.7	44.4
964.7	44.5
965.7	44.5
966.7	44.5
967.7	44.5
968.7	44.6
969.7	44.6
970.6	44.7
971.6	44.7
972.6	44.7
973.6	44.7
974.6	44.7
975.6	44.8
976.6	44.8
977.6	44.8
978.6	44.9
979.6	44.9
980.6	44.9
981.6	44.9
982.6	44.9
983.5	45
984.5	45
985.5	45.1
986.5	45
987.5	45.1
988.5	45.1
989.5	45.1
990.5	45.1
991.5	45.2
992.5	45.2
993.5	45.3
994.5	45.2
995.4	45.3
996.4	45.3
997.4	45.4
998.4	45.4
999.4	45.4
1000.4	45.4
1001.4	45.4
1002.4	45.4
1003.4	45.5
1004.4	45.5
1005.4	45.6
1006.4	45.6
1007.4	45.6
1008.3	45.6
1009.3	45.7
1010.3	45.7
1011.3	45.7
1012.3	45.8
1013.3	45.8
1014.3	45.8
1015.3	45.8
1016.3	45.9
1017.3	45.9
1018.3	45.9
1019.3	45.9
1020.3	45.9
1021.2	46
1022.2	46
1023.2	46.1
1024.2	46.1
1025.2	46.1
1026.2	46.1
1027.2	46.2
1028.2	46.2
1029.2	46.2
1030.2	46.2
1031.2	46.3
1032.2	46.3
1033.1	46.3
1034.1	46.4
1035.1	46.4
1036.1	46.4
1037.1	46.4
1038.1	46.5
1039.1	46.5
1040.1	46.5
1041.1	46.5
1042.1	46.6
1043.1	46.6
1044.1	46.6
1045.1	46.6
1046	46.7
1047	46.7
1048	46.7
1049	46.8
1050	46.8
1051	46.8
1052	46.8
1053	46.9
1054	46.9
1055	46.9
1056	46.9
1057	47
1057.9	47
1058.9	47
1059.9	47.1
1060.9	47.1
1061.9	47.1
1062.9	47.1
1063.9	47.2
1064.9	47.2
1065.9	47.3
1066.9	47.3
1067.9	47.3
1068.9	47.3
1069.9	47.3
1070.8	47.4
1071.8	47.4
1072.8	47.5
1073.8	47.5
1074.8	47.5
1075.8	47.5
1076.8	47.6
1077.8	47.6
1078.8	47.7
1079.8	47.7
1080.8	47.7
1081.8	47.8
1082.7	47.7
1083.7	47.8
1084.7	47.8
1085.7	47.9
1086.7	47.9
1087.7	47.9
1088.7	48
1089.7	48
1090.7	48
1091.7	48
1092.7	48
1093.7	48.1
1094.7	48.1
1095.6	48.1
1096.6	48.2
1097.6	48.2
1098.6	48.2
1099.6	48.2
1100.6	48.3
1101.6	48.3
1102.6	48.3
1103.6	48.4
1104.6	48.4
1105.6	48.4
1106.6	48.5
1107.5	48.5
1108.5	48.5
1109.5	48.5
1110.5	48.6
1111.5	48.6
1112.5	48.6
1113.5	48.7
1114.5	48.7
1115.5	48.7
1116.5	48.7
1117.5	48.8
1118.5	48.8
1119.5	48.8
1120.4	48.8
1121.4	48.9
1122.4	48.9
1123.4	49
1124.4	48.9
1125.4	49
1126.4	49.1
1127.4	49.1
1128.4	49.1
1129.4	49.1
1130.4	49.1
1131.4	49.1
1132.3	49.2
1133.3	49.2
1134.3	49.3
1135.3	49.3
1136.3	49.3
1137.3	49.3
1138.3	49.4
1139.3	49.4
1140.3	49.4
1141.3	49.5
1142.3	49.5
1143.3	49.5
1144.3	49.5
1145.2	49.6
1146.2	49.5
1147.2	49.6
1148.2	49.7
1149.2	49.7
1150.2	49.7
1151.2	49.7
1152.2	49.8
1153.2	49.7
1154.2	49.8
1155.2	49.8
1156.2	49.9
1157.1	49.9
1158.1	49.9
1159.1	50
1160.1	50
1161.1	50
1162.1	50
1163.1	50.1
1164.1	50.2
1165.1	50.1
1166.1	50.2
1167.1	50.2
1168.1	50.2
1169.1	50.3
1170	50.3
1171	50.3
1172	50.3
1173	50.3
1174	50.4
1175	50.4
1176	50.4
1177	50.4
1178	50.5
1179	50.6
1180	50.6
1181	50.6
1181.9	50.6
1182.9	50.7
1183.9	50.7
1184.9	50.7
1185.9	50.7
1186.9	50.7
1187.9	50.8
1188.9	50.9
1189.9	50.9
1190.9	50.9
1191.9	50.9
1192.9	51
1193.9	50.9
1194.8	51
1195.8	51
1196.8	51.1
1197.8	51.1
1198.8	51.1
1199.8	51.2
1200.8	51.1
1201.8	51.2
1202.8	51.2
1203.8	51.3
1204.8	51.3
1205.8	51.3
1206.7	51.3
1207.7	51.4
1208.7	51.5
1209.7	51.4
1210.7	51.5
1211.7	51.5
1212.7	51.6
1213.7	51.6
1214.7	51.6
1215.7	51.7
1216.7	51.7
1217.7	51.8
1218.7	51.8
1219.6	51.8
1220.6	51.8
1221.6	51.9
1222.6	51.9
1223.6	52
1224.6	52
1225.6	52
1226.6	52.1
1227.6	52.1
1228.6	52.1
1229.6	52.1
